# Supplementary material for: Informal caregiving among people supporting a person with type 2 diabetes in rural communities of Northern Vietnam: A cross-sectional study of caregiver burdens
Source: PLoS One. 2024 May 31;19(5):e0304821. doi: 10.1371/journal.pone.0304821 (PMC11142696; doi:10.1371/journal.pone.0304821)
Supplement: S1 Data — (XLSX) [file pone.0304821.s001.xlsx]

## Sheet: data
Number	ID	q100	q10014a	q101	q1021	q1022	q1023	q102a	q103	q103a	q104	q104a1	q104a2	q104a3	q104b	q104c	q105	q106	q107	q108	q109	q110	q110a	q111	q111a1	q111a2	q111a3	q111a4	q111a5	q111a6	q111a7	q111a8	q111a9	q111a10	q111a11	q111a12	q111a13	q111a14	q111a15	q111a16	q111a17	q111a17a	q111a18	q1121	q1122	q1123	q1124	q1125	q1126
1	520	1		1	15	5	1959	60	4	#NULL!	5	#NULL!	#NULL!	#NULL!	#NULL!	#NULL!	5000000	3	3	1	9	#NULL!	#NULL!	5	1	0	0	0	0	0	0	0	0	0	0	1	1	0	2	0	0		#NULL!	0	0	0	0	0	0
2	520	5		1	9	5	1990	29	3	#NULL!	4	#NULL!	#NULL!	#NULL!	#NULL!	#NULL!	5000000	3	3	1	3	#NULL!	#NULL!	5	1	0	0	0	1	1	0	0	0	0	1	0	0	0	1	0	0		#NULL!	0	0	0	0	0	0
3	521	1		1	25	4	1960	59	2	#NULL!	2	#NULL!	#NULL!	#NULL!	#NULL!	#NULL!	2000000	1	3	1	8	#NULL!	#NULL!	1	1	0	0	0	0	0	0	0	0	0	0	0	0	0	0	0	0		#NULL!	0	0	0	0	0	0
5	187	3		1	22	7	1976	43	4	#NULL!	5	#NULL!	#NULL!	#NULL!	#NULL!	#NULL!	6000000	3	3	0	#NULL!	6	20	2	1	0	0	0	0	0	0	0	0	0	0	1	0	0	0	0	0		#NULL!	0	0	0	0	0	0
6	187	12		1	14	8	1946	73	1	#NULL!	1	#NULL!	#NULL!	#NULL!	#NULL!	#NULL!	500000	1	3	0	#NULL!	0.5	10	1	1	0	0	0	0	0	0	0	0	0	0	0	0	0	0	0	0		#NULL!	0	0	0	0	0	0
7	188	12		1	1	4	1973	46	2	#NULL!	2	#NULL!	#NULL!	#NULL!	#NULL!	#NULL!	2000000	1	3	1	2	#NULL!	#NULL!	5	1	1	0	0	0	0	1	0	0	0	1	0	0	0	1	0	0		#NULL!	0	0	0	0	0	0
8	522	10		0	4	6	1976	43	4	#NULL!	5	#NULL!	#NULL!	#NULL!	#NULL!	#NULL!	6000000	3	3	0	#NULL!	0.01	2	3	1	0	0	0	0	0	0	0	0	0	1	1	0	0	0	0	0		#NULL!	0	0	0	0	0	0
9	524	3		1	17	11	1997	22	3	#NULL!	4	#NULL!	#NULL!	#NULL!	#NULL!	#NULL!	4000000	3	3	1	2	#NULL!	#NULL!	2	0	0	1	0	0	0	0	0	0	0	1	0	0	0	0	0	0		#NULL!	0	0	0	0	0	0
10	524	3		1	14	3	2000	19	3	#NULL!	4	#NULL!	#NULL!	#NULL!	#NULL!	#NULL!	4000000	3	3	0	#NULL!	60	120	0	#NULL!	#NULL!	#NULL!	#NULL!	#NULL!	#NULL!	#NULL!	#NULL!	#NULL!	#NULL!	#NULL!	#NULL!	#NULL!	#NULL!	#NULL!	#NULL!	#NULL!		#NULL!	0	0	0	0	0	0
11	525	1		1	27	12	1981	38	2	#NULL!	4	#NULL!	#NULL!	#NULL!	#NULL!	#NULL!	7000000	3	3	1	2	#NULL!	#NULL!	2	1	0	0	0	0	0	0	0	0	0	1	0	0	0	0	0	0		#NULL!	0	0	0	0	0	0
12	525	3		1	13	1	2001	18	3	#NULL!	8	#NULL!	#NULL!	#NULL!	#NULL!	#NULL!	9	3	8	1	2	#NULL!	#NULL!	2	0	1	1	0	0	0	0	0	0	0	0	0	0	0	0	0	0		#NULL!	0	0	0	0	0	0
13	523	4		0	30	7	1974	45	2	#NULL!	2	#NULL!	#NULL!	#NULL!	#NULL!	#NULL!	4000000	3	3	1	6	#NULL!	#NULL!	4	1	1	0	0	0	0	0	0	0	0	0	2	0	0	0	0	0		#NULL!	0	0	0	0	0	0
14	523	5		1	24	6	1982	37	2	#NULL!	2	#NULL!	#NULL!	#NULL!	#NULL!	#NULL!	4000000	3	3	1	6	#NULL!	#NULL!	4	1	0	0	0	1	0	0	0	0	0	0	2	0	0	0	0	0		#NULL!	0	0	0	0	0	0
15	519	4		0	17	4	2001	18	3	#NULL!	8	#NULL!	#NULL!	#NULL!	#NULL!	#NULL!	5000000	1	2	1	4	#NULL!	#NULL!	1	0	1	0	0	0	0	0	0	0	0	0	0	0	0	0	0	0		#NULL!	0	0	0	0	0	0
16	518	2		0	2	1	1940	79	2	#NULL!	2	#NULL!	#NULL!	#NULL!	#NULL!	#NULL!	500000	1	3	1	9	#NULL!	#NULL!	1	1	0	0	0	0	0	0	0	0	0	0	0	0	0	0	0	0		#NULL!	0	0	0	0	0	0
17	518	5		1	11	3	1983	36	3	#NULL!	3	#NULL!	#NULL!	#NULL!	#NULL!	#NULL!	4000000	3	3	0	#NULL!	0.5	10	2	0	0	0	0	0	0	0	0	0	0	1	1	0	0	0	0	0		#NULL!	0	0	0	0	0	0
18	521	3		1	25	4	1985	34	3	#NULL!	2	#NULL!	#NULL!	#NULL!	#NULL!	#NULL!	5000000	3	3	0	#NULL!	0.5	10	2	1	0	0	0	0	0	0	0	0	0	1	0	0	0	0	0	0		#NULL!	0	0	0	0	0	0
19	87	10		0	19	12	1958	61	2	#NULL!	2	#NULL!	#NULL!	#NULL!	#NULL!	#NULL!	2000000	1	3	0	#NULL!	0.5	10	5	1	0	0	0	0	0	0	0	0	0	0	1	1	0	2	0	0		#NULL!	0	0	0	0	0	0
20	88	4		0	1	1	1968	51	2	#NULL!	2	#NULL!	#NULL!	#NULL!	#NULL!	#NULL!	5000000	3	3	0	#NULL!	#NULL!	#NULL!	3	1	0	0	0	0	0	0	0	0	0	2	0	0	0	0	0	0		#NULL!	0	0	0	0	0	0
22	180	4		0	26	10	1992	27	3	#NULL!	4	#NULL!	#NULL!	#NULL!	#NULL!	#NULL!	5000000	3	3	1	26	#NULL!	#NULL!	4	1	1	1	0	0	0	0	0	0	0	1	0	0	0	0	0	0		#NULL!	0	0	0	0	0	0
23	179	1		1	14	4	1948	71	3	#NULL!	1	#NULL!	#NULL!	#NULL!	#NULL!	#NULL!	#NULL!	3	3	1	39	#NULL!	#NULL!	2	1	0	0	0	0	0	0	0	0	0	0	0	0	0	1	0	0		#NULL!	0	0	0	0	0	0
24	269	2		0	1	1	1959	60	2	#NULL!	3	#NULL!	#NULL!	#NULL!	#NULL!	#NULL!	4000000	3	3	1	23	#NULL!	#NULL!	2	1	0	0	0	0	0	0	0	0	0	0	1	0	0	0	0	0		#NULL!	1	0	0	0	0	0
25	526	1		1	2	9	1964	55	2	#NULL!	2	#NULL!	#NULL!	#NULL!	#NULL!	#NULL!	2000000	3	3	1	34	#NULL!	#NULL!	1	1	0	0	0	0	0	0	0	0	0	0	0	0	0	0	0	0		#NULL!	1	0	0	0	0	0
26	501	2		0	17	11	1961	58	2	#NULL!	2	#NULL!	#NULL!	#NULL!	#NULL!	#NULL!	4000000	3	3	1	37	#NULL!	#NULL!	2	1	0	0	0	0	0	0	0	0	0	0	1	0	0	0	0	0		#NULL!	1	0	0	0	0	0
27	113	1		1	1	1	1947	72	3	#NULL!	1	#NULL!	#NULL!	#NULL!	#NULL!	#NULL!	#NULL!	3	3	1	48	#NULL!	#NULL!	1	1	0	0	0	0	0	0	0	0	0	0	0	0	0	0	0	0		#NULL!	1	0	0	0	0	0
28	269	4		0	27	3	1997	22	3	#NULL!	0	#NULL!	#NULL!	#NULL!	#NULL!	#NULL!	#NULL!	3	3	1	22	#NULL!	#NULL!	2	1	1	0	0	0	0	0	0	0	0	0	0	0	0	0	0	0		#NULL!	0	1	0	0	0	0
29	179	3		1	99	99	1973	46	4	#NULL!	4	#NULL!	#NULL!	#NULL!	#NULL!	#NULL!	4000000	3	3	0	#NULL!	60	90	3	1	0	0	0	0	0	0	0	0	0	2	0	0	0	0	0	0		#NULL!	0	0	0	0	0	0
30	512	1		1	26	6	1960	59	3	#NULL!	2	#NULL!	#NULL!	#NULL!	#NULL!	#NULL!	1000000	3	3	1	38	#NULL!	#NULL!	1	1	0	0	0	0	0	0	0	0	0	0	0	0	0	0	0	0		#NULL!	1	0	0	0	0	0
31	1117	1		1	8	12	1950	69	1	#NULL!	0	#NULL!	#NULL!	#NULL!	#NULL!	#NULL!	500000	3	3	1	40	#NULL!	#NULL!	5	1	0	0	0	0	0	0	0	0	0	0	1	1	0	2	0	0		#NULL!	0	0	0	0	0	0
32	1117	4		0	5	5	1980	39	3	#NULL!	4	#NULL!	#NULL!	#NULL!	#NULL!	#NULL!	5000000	3	3	1	40	#NULL!	#NULL!	5	1	1	1	0	0	0	0	0	0	0	1	1	0	0	0	0	0		#NULL!	0	0	0	0	0	0
33	107	1		0	1	10	1952	67	2	#NULL!	2	#NULL!	#NULL!	#NULL!	#NULL!	#NULL!	1000000	3	3	1	48	#NULL!	#NULL!	5	1	0	0	0	0	0	0	0	0	0	0	1	1	0	2	0	0		#NULL!	0	0	0	0	0	0
34	107	4		0	17	5	1984	35	3	#NULL!	4	#NULL!	#NULL!	#NULL!	#NULL!	#NULL!	5000000	3	3	1	10	#NULL!	#NULL!	5	1	1	1	0	0	0	0	0	0	0	0	2	0	0	0	0	0		#NULL!	0	1	0	0	0	0
35	116	5		1	29	3	1993	26	3	#NULL!	4	#NULL!	#NULL!	#NULL!	#NULL!	#NULL!	5000000	3	3	1	4	#NULL!	#NULL!	3	1	0	0	0	1	0	0	1	0	0	1	0	0	0	0	0	0		#NULL!	0	0	0	0	0	0
36	116	4		0	14	2	1988	31	4	#NULL!	4	#NULL!	#NULL!	#NULL!	#NULL!	#NULL!	5000000	3	3	1	31	#NULL!	#NULL!	3	1	1	0	0	0	0	0	0	0	0	1	0	0	0	0	0	0		#NULL!	0	0	0	0	0	0
37	1118	1		1	14	1	1951	68	1	#NULL!	2	#NULL!	#NULL!	#NULL!	#NULL!	#NULL!	1000000	3	3	1	45	#NULL!	#NULL!	1	1	0	0	0	0	0	0	0	0	0	0	0	0	0	0	0	0		#NULL!	0	0	0	0	0	0
38	1118	3		1	17	1	1979	40	3	#NULL!	4	#NULL!	#NULL!	#NULL!	#NULL!	#NULL!	5000000	3	3	0	#NULL!	0.5	5	3	1	0	0	0	0	0	0	0	0	0	1	1	0	0	0	0	0		#NULL!	0	0	0	0	0	0
39	506	2		1	1	1	1945	74	2	#NULL!	0	#NULL!	#NULL!	#NULL!	#NULL!	#NULL!	1000000	3	3	1	47	#NULL!	#NULL!	1	1	0	0	0	0	0	0	0	0	0	0	0	0	0	0	0	0		#NULL!	0	0	0	0	0	0
41	377	2		0	4	5	1946	73	1	#NULL!	1	#NULL!	#NULL!	#NULL!	#NULL!	#NULL!	1000000	3	3	1	50	#NULL!	#NULL!	5	1	0	0	0	0	0	0	0	0	0	0	1	1	0	2	0	0		#NULL!	0	1	0	0	0	0
42	84	2		0	3	3	1952	67	2	#NULL!	2	#NULL!	#NULL!	#NULL!	#NULL!	#NULL!	500000	3	3	1	49	#NULL!	#NULL!	1	1	0	0	0	0	0	0	0	0	0	0	0	0	0	0	0	0		#NULL!	0	0	0	0	0	0
43	384	11		0	1	8	1982	37	3	#NULL!	2	#NULL!	#NULL!	#NULL!	#NULL!	#NULL!	2000000	3	3	1	8	#NULL!	#NULL!	6	1	1	0	0	0	0	1	0	0	0	1	1	0	0	1	0	0		#NULL!	0	1	0	0	0	0
44	1128	2		0	6	9	1955	64	3	#NULL!	7	1	10	2015	#NULL!	4	2200000	3	3	1	45	#NULL!	#NULL!	5	1	0	0	0	0	0	0	0	0	0	0	1	1	0	2	0	0		#NULL!	0	0	0	0	0	0
45	426	3		1	8	9	1977	42	3	#NULL!	6	#NULL!	#NULL!	#NULL!	#NULL!	#NULL!	5000000	3	3	1	43	#NULL!	#NULL!	3	0	1	0	0	0	0	0	0	0	0	1	1	0	0	0	0	0		#NULL!	0	0	0	0	0	0
46	157	4		0	14	10	1986	33	3	#NULL!	6	#NULL!	#NULL!	#NULL!	#NULL!	#NULL!	5000000	3	3	1	34	#NULL!	#NULL!	5	1	1	1	0	0	0	0	0	0	0	0	1	0	0	1	0	0		#NULL!	0	0	0	0	0	0
47	545	4		0	25	11	2001	18	3	#NULL!	8	#NULL!	#NULL!	#NULL!	#NULL!	#NULL!	#NULL!	1	1	1	17	#NULL!	#NULL!	2	0	1	0	1	0	0	0	0	0	0	0	0	0	0	0	0	0		#NULL!	0	0	0	0	0	1
48	541	1		1	21	6	1966	53	4	#NULL!	5	#NULL!	#NULL!	#NULL!	#NULL!	#NULL!	9000000	3	3	1	31	#NULL!	#NULL!	2	1	0	0	0	0	0	0	0	0	0	0	1	0	0	0	0	0		#NULL!	0	0	0	0	1	0
49	1127	1		1	99	99	1957	62	1	#NULL!	2	#NULL!	#NULL!	#NULL!	#NULL!	#NULL!	200000	3	3	1	43	#NULL!	#NULL!	2	1	0	0	0	0	0	0	0	0	0	0	0	0	0	1	0	0		#NULL!	0	0	0	0	0	0
50	384	3		1	16	11	2002	17	3	#NULL!	8	#NULL!	#NULL!	#NULL!	#NULL!	#NULL!	#NULL!	1	1	1	17	#NULL!	#NULL!	6	0	1	0	1	0	0	0	0	0	0	0	0	0	0	0	0	4	CAU, MO,2 EM	#NULL!	0	0	0	0	0	0
51	160	3		1	1	10	1972	47	2	#NULL!	2	#NULL!	#NULL!	#NULL!	#NULL!	#NULL!	1000000	3	3	0	#NULL!	0.2	15	3	1	0	0	0	0	0	0	0	0	0	0	2	0	0	0	0	0		#NULL!	1	0	0	0	0	0
53	166	1		1	99	99	1948	71	1	#NULL!	2	#NULL!	#NULL!	#NULL!	#NULL!	#NULL!	300000	3	3	1	54	#NULL!	#NULL!	1	1	0	0	0	0	0	0	0	0	0	0	0	0	0	0	0	0		#NULL!	0	0	0	0	0	0
54	426	5		1	2	12	1966	53	2	#NULL!	2	#NULL!	#NULL!	#NULL!	#NULL!	#NULL!	#NULL!	3	3	0	#NULL!	0.04	5	0	#NULL!	#NULL!	#NULL!	#NULL!	#NULL!	#NULL!	#NULL!	#NULL!	#NULL!	#NULL!	#NULL!	#NULL!	#NULL!	#NULL!	#NULL!	#NULL!	#NULL!		#NULL!	0	0	0	0	0	0
55	176	9		1	10	1	1980	39	4	#NULL!	5	#NULL!	#NULL!	#NULL!	#NULL!	#NULL!	3400000	4	3	0	#NULL!	0.01	1	3	1	0	0	0	0	0	0	0	0	0	2	0	0	0	0	0	0		#NULL!	0	0	0	0	0	0
56	1128	4		0	3	10	1982	37	3	#NULL!	2	#NULL!	#NULL!	#NULL!	#NULL!	#NULL!	1000000	3	3	1	38	#NULL!	#NULL!	5	1	1	1	0	0	0	0	0	0	0	0	2	0	0	0	0	0		#NULL!	0	0	0	0	0	0
57	540	4		0	14	4	1989	30	4	#NULL!	6	#NULL!	#NULL!	#NULL!	#NULL!	#NULL!	6000000	3	3	0	#NULL!	90	180	2	1	0	0	0	0	0	0	0	0	0	0	1	0	0	0	0	0		#NULL!	0	0	0	0	0	0
58	174	11		0	99	99	1947	72	2	#NULL!	1	#NULL!	#NULL!	#NULL!	#NULL!	#NULL!	#NULL!	3	3	0	#NULL!	0.01	2	3	1	0	0	0	0	0	0	0	0	0	0	1	1	0	0	0	0		#NULL!	0	0	0	0	0	0
59	135	3		1	5	2	1985	34	2	#NULL!	6	#NULL!	#NULL!	#NULL!	#NULL!	#NULL!	3000000	3	3	1	35	#NULL!	#NULL!	1	0	0	1	0	0	0	0	0	0	0	0	0	0	0	0	0	0		#NULL!	0	0	0	0	0	0
60	152	4		0	20	8	1970	49	3	#NULL!	2	#NULL!	#NULL!	#NULL!	#NULL!	#NULL!	#NULL!	3	3	0	#NULL!	0.1	1	1	1	0	0	0	0	0	0	0	0	0	0	0	0	0	0	0	0		#NULL!	0	1	1	0	0	0
61	72	2		0	99	99	1954	65	1	#NULL!	1	#NULL!	#NULL!	#NULL!	#NULL!	#NULL!	2000000	3	3	1	35	#NULL!	#NULL!	1	1	0	0	0	0	0	0	0	0	0	0	0	0	0	0	0	0		#NULL!	0	0	0	0	0	0
62	486	3		1	8	10	2001	18	3	#NULL!	8	#NULL!	#NULL!	#NULL!	#NULL!	#NULL!	5000000	3	3	1	18	#NULL!	#NULL!	4	0	1	1	0	0	0	1	0	0	0	0	0	0	0	0	0	1	BAC	#NULL!	0	0	0	0	0	0
63	485	5		1	2	1	1979	40	2	#NULL!	1	#NULL!	#NULL!	#NULL!	#NULL!	#NULL!	2000000	3	3	1	23	#NULL!	#NULL!	5	1	0	0	0	1	1	0	0	0	0	0	2	0	0	0	0	0		#NULL!	0	0	0	0	1	0
64	70	4		0	22	12	1988	31	3	#NULL!	4	#NULL!	#NULL!	#NULL!	#NULL!	#NULL!	4000000	3	3	1	31	#NULL!	#NULL!	4	0	1	1	0	0	0	0	1	0	0	0	0	0	0	0	0	1	BAC	#NULL!	0	0	0	0	0	0
65	485	4		0	27	1	1974	45	2	#NULL!	4	#NULL!	#NULL!	#NULL!	#NULL!	#NULL!	2000000	3	3	1	46	#NULL!	#NULL!	5	1	1	1	0	0	0	0	0	0	0	0	0	0	0	2	0	0		#NULL!	0	0	1	0	0	0
66	70	1		1	15	10	1966	53	1	#NULL!	1	#NULL!	#NULL!	#NULL!	#NULL!	#NULL!	1000000	3	3	1	35	#NULL!	#NULL!	4	1	0	0	0	0	0	0	0	1	0	0	2	0	0	0	0	0		#NULL!	0	0	0	0	0	0
67	355	1		1	10	10	1947	72	2	#NULL!	1	#NULL!	#NULL!	#NULL!	#NULL!	#NULL!	1000000	3	3	1	50	#NULL!	#NULL!	1	1	0	0	0	0	0	0	0	0	0	0	0	0	0	0	0	0		#NULL!	0	0	0	0	0	0
68	355	3		1	12	12	1969	50	2	#NULL!	2	#NULL!	#NULL!	#NULL!	#NULL!	#NULL!	4000000	3	3	0	#NULL!	0.8	10	3	1	0	0	0	0	0	0	0	0	0	2	0	0	0	0	0	0		#NULL!	0	0	0	0	0	0
69	486	2		0	5	6	1973	46	1	#NULL!	4	#NULL!	#NULL!	#NULL!	#NULL!	#NULL!	5000000	3	3	1	24	#NULL!	#NULL!	4	1	0	0	0	0	0	1	0	0	0	2	0	0	0	0	0	0		#NULL!	0	0	0	0	0	0
70	354	4		0	13	4	1961	58	1	#NULL!	1	#NULL!	#NULL!	#NULL!	#NULL!	#NULL!	5000000	3	3	0	#NULL!	0.5	15	5	1	0	0	0	0	0	0	0	0	0	0	1	1	0	2	0	0		#NULL!	0	0	0	0	0	0
71	69	1		1	10	10	1950	69	1	#NULL!	1	#NULL!	#NULL!	#NULL!	#NULL!	#NULL!	600000	3	3	1	48	#NULL!	#NULL!	1	1	0	0	0	0	0	0	0	0	0	0	0	0	0	0	0	0		#NULL!	0	0	0	0	0	0
72	68	1		1	99	10	1962	57	1	#NULL!	1	#NULL!	#NULL!	#NULL!	#NULL!	#NULL!	1000000	3	3	1	39	#NULL!	#NULL!	1	1	0	0	0	0	0	0	0	0	0	0	0	0	0	0	0	0		#NULL!	0	0	0	0	0	0
73	60	10		0	7	9	2003	16	3	#NULL!	8	#NULL!	#NULL!	#NULL!	#NULL!	#NULL!	#NULL!	3	3	1	15	#NULL!	#NULL!	1	0	0	0	1	0	0	0	0	0	0	0	0	0	0	0	0	0		#NULL!	0	0	0	0	0	0
74	354	4		0	15	5	1967	52	2	#NULL!	4	#NULL!	#NULL!	#NULL!	#NULL!	#NULL!	5000000	3	3	0	#NULL!	80	120	2	1	0	0	0	0	0	0	0	0	0	0	1	0	0	0	0	0		#NULL!	0	0	0	0	0	0
75	337	1		1	11	1	1961	58	1	#NULL!	2	#NULL!	#NULL!	#NULL!	#NULL!	#NULL!	1000000	3	3	1	38	#NULL!	#NULL!	0	#NULL!	#NULL!	#NULL!	#NULL!	#NULL!	#NULL!	#NULL!	#NULL!	#NULL!	#NULL!	#NULL!	#NULL!	#NULL!	#NULL!	#NULL!	#NULL!	#NULL!		#NULL!	0	0	0	0	0	0
76	337	4		0	7	4	1983	36	3	#NULL!	4	#NULL!	#NULL!	#NULL!	#NULL!	#NULL!	7000000	3	2	0	#NULL!	100	350	3	1	0	0	0	0	0	0	0	0	0	0	2	0	0	0	0	0		#NULL!	0	1	0	0	0	0
77	61	4		0	21	10	1977	42	2	#NULL!	4	#NULL!	#NULL!	#NULL!	#NULL!	#NULL!	6000000	3	3	0	#NULL!	0.1	5	4	1	0	0	0	0	0	0	0	0	0	3	0	0	0	0	0	0		#NULL!	0	1	0	1	0	0
78	338	3		1	2	6	1964	55	2	#NULL!	2	#NULL!	#NULL!	#NULL!	#NULL!	#NULL!	4000000	3	3	0	#NULL!	0.9	10	2	1	0	0	0	0	0	0	0	0	0	0	1	0	0	0	0	0		#NULL!	0	0	0	0	0	0
79	338	3		1	12	4	1966	53	1	#NULL!	5	#NULL!	#NULL!	#NULL!	#NULL!	#NULL!	8000000	3	3	0	#NULL!	60	360	2	1	0	0	0	0	0	0	0	0	0	0	1	0	0	0	0	0		#NULL!	0	0	0	0	0	0
80	66	1		1	12	4	1966	53	1	#NULL!	1	#NULL!	#NULL!	#NULL!	#NULL!	#NULL!	2000000	3	3	1	35	#NULL!	#NULL!	1	1	0	0	0	0	0	0	0	0	0	0	0	0	0	0	0	0		#NULL!	0	0	0	0	0	0
81	140	4		0	19	10	1991	28	2	#NULL!	5	#NULL!	#NULL!	#NULL!	#NULL!	#NULL!	5000000	3	3	1	28	#NULL!	#NULL!	3	1	1	0	0	0	0	0	0	0	0	1	0	0	0	0	0	0		#NULL!	0	0	0	0	0	0
82	140	5		1	29	7	1994	25	2	#NULL!	4	#NULL!	#NULL!	#NULL!	#NULL!	#NULL!	4000000	3	3	1	3	#NULL!	#NULL!	3	1	0	0	0	1	0	0	0	0	0	1	0	0	0	0	0	0		#NULL!	0	0	0	0	0	0
83	117	5		1	1	1	1980	39	2	#NULL!	4	#NULL!	#NULL!	#NULL!	#NULL!	#NULL!	4000000	3	3	1	18	#NULL!	#NULL!	4	1	0	0	0	1	0	0	0	0	0	2	0	0	0	0	0	0		#NULL!	0	0	0	0	0	0
84	403	1		1	8	3	1959	60	2	#NULL!	2	#NULL!	#NULL!	#NULL!	#NULL!	#NULL!	1000000	3	3	1	42	#NULL!	#NULL!	1	1	0	0	0	0	0	0	0	0	0	0	0	0	0	0	0	0		#NULL!	0	1	0	0	0	0
85	403	4		0	21	5	1983	36	4	#NULL!	5	#NULL!	#NULL!	#NULL!	#NULL!	#NULL!	7000000	4	3	0	#NULL!	150	180	1	1	0	0	0	0	0	0	0	0	0	0	0	0	0	0	0	0		#NULL!	0	0	0	0	0	0
86	59	2		0	29	2	1948	71	2	#NULL!	7	99	1	1993	46	4	1680000	3	3	1	59	#NULL!	#NULL!	5	1	0	0	0	0	0	0	0	0	0	0	2	1	0	1	0	0		#NULL!	0	0	0	0	0	0
87	59	4		0	1	1	1973	46	2	#NULL!	2	#NULL!	#NULL!	#NULL!	#NULL!	#NULL!	2000000	3	3	1	47	#NULL!	#NULL!	5	1	1	1	0	0	0	0	1	0	0	1	0	0	0	0	0	0		#NULL!	0	0	0	0	0	0
88	139	2		0	29	3	1969	50	3	#NULL!	2	#NULL!	#NULL!	#NULL!	#NULL!	#NULL!	500000	2	2	1	26	#NULL!	#NULL!	2	1	0	0	0	0	0	0	0	0	0	1	0	0	0	0	0	0		#NULL!	0	0	0	0	0	0
89	139	3		1	11	8	1998	21	2	#NULL!	8	#NULL!	#NULL!	#NULL!	#NULL!	#NULL!	700000	2	2	1	22	#NULL!	#NULL!	2	0	1	1	0	0	0	0	0	0	0	0	0	0	0	0	0	0		#NULL!	0	0	1	0	0	0
90	117	4		0	13	3	1973	46	2	#NULL!	4	#NULL!	#NULL!	#NULL!	#NULL!	#NULL!	7000000	3	3	1	46	#NULL!	#NULL!	4	1	1	0	0	0	0	0	0	0	0	2	0	0	0	0	0	0		#NULL!	0	0	0	0	0	0
91	137	1		1	17	2	1964	55	2	#NULL!	2	#NULL!	#NULL!	#NULL!	#NULL!	#NULL!	#NULL!	3	3	1	33	#NULL!	#NULL!	1	1	0	0	0	0	0	0	0	0	0	0	0	0	0	0	0	0		#NULL!	0	0	0	0	0	0
92	405	4		0	1	11	1993	26	4	#NULL!	8	#NULL!	#NULL!	#NULL!	#NULL!	#NULL!	1500000	3	3	2	18	100	180	2	0	1	1	0	0	0	0	0	0	0	0	0	0	0	0	0	0		#NULL!	0	1	1	0	0	0
93	420	1		1	17	4	1965	54	4	#NULL!	6	#NULL!	#NULL!	#NULL!	#NULL!	#NULL!	3000000	4	3	1	33	#NULL!	#NULL!	1	1	0	0	0	0	0	0	0	0	0	0	0	0	0	0	0	0		#NULL!	0	0	0	0	0	0
94	58	1		1	27	12	1943	76	1	#NULL!	2	#NULL!	#NULL!	#NULL!	#NULL!	#NULL!	540000	3	3	1	55	#NULL!	#NULL!	1	1	0	0	0	0	0	0	0	0	0	0	0	0	0	0	0	0		#NULL!	0	0	0	0	0	0
95	132	1		1	10	10	1950	69	2	#NULL!	2	#NULL!	#NULL!	#NULL!	#NULL!	#NULL!	1000000	3	3	1	49	#NULL!	#NULL!	5	1	0	0	0	0	0	0	0	0	0	0	1	1	0	2	0	0		#NULL!	0	0	0	0	0	0
96	411	1		1	2	7	1962	57	2	#NULL!	2	#NULL!	#NULL!	#NULL!	#NULL!	#NULL!	1000000	3	3	1	38	#NULL!	#NULL!	5	1	0	0	0	0	0	0	0	0	0	0	1	1	0	2	0	0		#NULL!	0	0	0	0	0	0
97	411	4		0	1	8	1984	35	3	#NULL!	1	#NULL!	#NULL!	#NULL!	#NULL!	#NULL!	7000000	3	3	1	36	#NULL!	#NULL!	5	1	1	1	0	0	0	0	0	0	0	2	0	0	0	0	0	0		#NULL!	0	0	0	0	0	0
98	137	4		0	18	10	1997	22	4	#NULL!	3	#NULL!	#NULL!	#NULL!	#NULL!	#NULL!	#NULL!	3	3	0	#NULL!	#NULL!	15	3	1	0	0	0	0	0	0	0	0	0	2	0	0	0	0	0	0		#NULL!	0	0	0	0	0	0
99	420	3		1	18	7	1987	32	4	#NULL!	5	#NULL!	#NULL!	#NULL!	#NULL!	#NULL!	7000000	4	3	0	#NULL!	200	240	5	1	0	0	0	1	1	0	0	0	0	0	2	0	0	0	0	0		#NULL!	0	0	0	0	1	0
100	405	2		0	20	2	1960	59	4	#NULL!	7	99	3	2016	#NULL!	3	#NULL!	4	3	1	34	#NULL!	#NULL!	1	1	0	0	0	0	0	0	0	0	0	0	0	0	0	0	0	0		#NULL!	0	0	0	0	0	0
101	127	11		0	15	4	1964	55	4	#NULL!	3	#NULL!	#NULL!	#NULL!	#NULL!	#NULL!	7000000	3	3	1	30	#NULL!	#NULL!	4	1	0	0	0	0	0	0	1	0	0	0	1	1	0	0	0	0		#NULL!	0	0	0	0	0	0
102	154	4		0	6	10	1980	39	3	#NULL!	4	#NULL!	#NULL!	#NULL!	#NULL!	#NULL!	8000000	3	3	1	48	#NULL!	#NULL!	5	1	1	1	0	0	0	0	0	0	0	1	1	0	0	0	0	0		#NULL!	0	1	0	0	0	0
103	175	4		0	3	8	1982	37	4	#NULL!	6	#NULL!	#NULL!	#NULL!	#NULL!	#NULL!	10000000	3	3	1	#NULL!	116	180	0	#NULL!	#NULL!	#NULL!	#NULL!	#NULL!	#NULL!	#NULL!	#NULL!	#NULL!	#NULL!	#NULL!	#NULL!	#NULL!	#NULL!	#NULL!	#NULL!	#NULL!		#NULL!	0	0	0	0	0	0
104	423	1		1	5	10	1963	56	3	#NULL!	4	#NULL!	#NULL!	#NULL!	#NULL!	#NULL!	2500000	3	3	1	34	#NULL!	#NULL!	3	1	0	0	0	0	0	0	0	0	0	1	1	0	0	0	0	0		#NULL!	0	0	0	0	0	0
105	425	1		1	24	12	1964	55	2	#NULL!	3	#NULL!	#NULL!	#NULL!	#NULL!	#NULL!	1000000	3	3	1	33	#NULL!	#NULL!	1	1	0	0	0	0	0	0	0	0	0	0	0	1	0	2	0	0		#NULL!	0	0	0	0	0	0
106	1126	4		0	2	1	1972	47	2	#NULL!	2	#NULL!	#NULL!	#NULL!	#NULL!	#NULL!	300000	2	3	0	#NULL!	0.1	5	3	1	0	0	0	0	0	0	0	0	0	1	1	0	0	0	0	0		#NULL!	0	0	1	0	0	0
107	423	3		1	2	1	1985	34	2	#NULL!	0	#NULL!	#NULL!	#NULL!	#NULL!	#NULL!	100000	3	3	1	34	#NULL!	#NULL!	3	0	1	1	0	0	0	0	1	0	0	0	0	0	0	0	0	0		#NULL!	0	0	0	0	0	0
108	172	5		1	8	3	1982	37	2	#NULL!	3	#NULL!	#NULL!	#NULL!	#NULL!	#NULL!	5000000	3	3	1	15	#NULL!	#NULL!	5	1	0	0	0	1	0	0	0	0	0	2	1	0	0	0	0	0		#NULL!	0	0	0	0	0	0
109	154	1		1	18	2	1951	68	4	#NULL!	7	99	5	2006	#NULL!	4	4000000	3	3	1	47	#NULL!	#NULL!	5	1	0	0	0	0	0	0	0	0	0	0	1	1	0	2	0	0		#NULL!	0	0	0	0	0	0
110	172	3		0	7	7	1977	42	2	#NULL!	2	#NULL!	#NULL!	#NULL!	#NULL!	#NULL!	1500000	3	3	1	46	#NULL!	#NULL!	5	1	1	0	0	0	0	0	0	0	0	2	1	0	0	0	0	0		#NULL!	0	0	0	0	0	0
111	428	3		1	24	7	1992	27	4	#NULL!	6	#NULL!	#NULL!	#NULL!	#NULL!	#NULL!	7000000	3	3	1	#NULL!	#NULL!	#NULL!	3	0	1	1	0	0	0	1	0	0	0	0	0	0	0	0	0	0		#NULL!	0	0	0	0	0	0
112	428	1		1	5	1	1969	50	2	#NULL!	2	#NULL!	#NULL!	#NULL!	#NULL!	#NULL!	600000	3	3	1	30	#NULL!	#NULL!	3	1	0	0	0	0	0	0	0	0	0	2	0	0	0	0	0	0		#NULL!	0	0	0	0	0	0
113	386	4		0	2	9	1983	36	2	#NULL!	4	#NULL!	#NULL!	#NULL!	#NULL!	#NULL!	5000000	3	3	1	#NULL!	#NULL!	#NULL!	5	1	1	1	0	0	0	0	0	0	0	1	1	0	0	0	0	0		#NULL!	0	0	0	0	0	0
114	160	5		1	7	8	1979	40	2	#NULL!	2	#NULL!	#NULL!	#NULL!	#NULL!	#NULL!	2000000	3	3	0	#NULL!	0.05	1	4	1	0	0	0	0	0	0	0	0	0	3	0	0	0	0	0	0		#NULL!	0	0	0	0	0	0
115	538	2		0	9	6	1944	75	3	#NULL!	7	99	99	1991	#NULL!	1	3000000	3	3	1	45	#NULL!	#NULL!	4	1	0	0	0	0	0	0	0	0	0	0	0	1	0	2	0	0		#NULL!	0	0	0	0	0	0
116	386	2		0	1	1	1951	68	2	#NULL!	2	#NULL!	#NULL!	#NULL!	#NULL!	#NULL!	#NULL!	3	3	1	43	#NULL!	#NULL!	5	1	0	0	0	0	0	0	0	0	0	0	1	1	0	2	0	0		#NULL!	0	0	0	0	0	0
117	161	1		1	11	3	1973	46	3	#NULL!	2	#NULL!	#NULL!	#NULL!	#NULL!	#NULL!	200000	3	3	1	29	#NULL!	#NULL!	2	1	0	0	0	1	0	0	0	0	0	0	0	0	0	0	0	0		#NULL!	0	0	0	1	0	0
118	510	1		1	12	1	1974	45	4	#NULL!	5	#NULL!	#NULL!	#NULL!	#NULL!	#NULL!	6000000	4	3	1	20	#NULL!	#NULL!	3	1	0	0	0	0	0	0	0	0	0	0	2	0	0	0	0	0		#NULL!	0	0	0	0	0	0
119	78	2		0	7	7	1960	59	2	#NULL!	2	#NULL!	#NULL!	#NULL!	#NULL!	#NULL!	1500000	3	3	1	37	#NULL!	#NULL!	1	1	0	0	0	0	0	0	0	0	0	0	0	0	0	0	0	0		#NULL!	0	0	0	0	0	0
120	382	1		1	1	8	1955	64	2	#NULL!	7	99	99	2009	#NULL!	2	1600000	3	3	1	42	#NULL!	#NULL!	2	1	0	0	0	0	1	0	0	0	0	0	0	0	0	0	0	0		#NULL!	0	0	0	0	1	0
121	508	1		1	15	8	1950	69	1	#NULL!	3	#NULL!	#NULL!	#NULL!	#NULL!	#NULL!	200000	3	3	1	49	#NULL!	#NULL!	1	1	0	0	0	0	0	0	0	0	0	0	0	0	0	0	0	0		#NULL!	0	0	0	0	0	0
122	128	1		1	12	9	1970	49	3	#NULL!	3	#NULL!	#NULL!	#NULL!	#NULL!	#NULL!	6000000	3	3	1	29	#NULL!	#NULL!	4	1	0	0	0	0	0	0	1	0	0	0	1	1	0	0	0	0		#NULL!	0	0	0	0	0	0
123	121	3		1	2	1	1976	43	4	#NULL!	5	#NULL!	#NULL!	#NULL!	#NULL!	#NULL!	12000000	3	3	0	#NULL!	60	136	2	1	0	0	0	0	0	0	0	0	0	0	1	0	0	0	0	0		#NULL!	0	0	0	0	0	0
124	127	10		0	31	12	1996	23	3	#NULL!	6	#NULL!	#NULL!	#NULL!	#NULL!	#NULL!	6000000	3	3	1	24	#NULL!	#NULL!	4	1	1	1	0	0	0	0	0	0	0	0	0	0	0	0	0	1	BAC	#NULL!	0	0	1	0	0	0
125	130	3		1	15	2	1975	44	3	#NULL!	3	#NULL!	#NULL!	#NULL!	#NULL!	#NULL!	6000000	3	3	0	#NULL!	0.5	5	2	1	0	0	0	0	0	0	0	0	0	1	0	0	0	0	0	0		#NULL!	0	0	0	0	0	0
126	388	3		1	4	4	1982	37	4	#NULL!	5	#NULL!	#NULL!	#NULL!	#NULL!	#NULL!	10000000	3	3	0	#NULL!	90	180	3	1	0	0	0	0	0	0	0	0	0	0	2	0	0	0	0	0		#NULL!	0	0	0	0	0	0
127	388	1		1	13	1	1954	65	4	#NULL!	7	99	99	2009	55	4	6000000	3	3	1	10	#NULL!	#NULL!	1	1	0	0	0	0	0	0	0	0	0	0	0	0	0	0	0	0		#NULL!	0	0	0	0	0	0
128	128	4		0	31	12	1996	23	3	#NULL!	6	#NULL!	#NULL!	#NULL!	#NULL!	#NULL!	6000000	3	3	1	24	#NULL!	#NULL!	4	1	1	1	0	0	0	0	0	0	0	0	0	0	0	0	0	1	BAC	#NULL!	0	0	0	0	0	0
129	399	2		0	20	10	1952	67	3	#NULL!	3	#NULL!	#NULL!	#NULL!	#NULL!	#NULL!	5000000	3	3	1	30	#NULL!	#NULL!	2	1	0	0	0	0	0	0	0	0	0	0	1	0	0	0	0	0		#NULL!	0	0	0	0	0	0
130	399	4		0	11	5	1981	38	3	#NULL!	3	#NULL!	#NULL!	#NULL!	#NULL!	#NULL!	6000000	3	3	1	35	#NULL!	#NULL!	2	0	1	1	0	0	0	0	0	0	0	0	0	0	0	0	0	0		#NULL!	0	0	0	0	0	0
131	817	4		0	24	10	1983	36	4	#NULL!	5	#NULL!	#NULL!	#NULL!	#NULL!	#NULL!	6000000	3	3	0	#NULL!	0.5	10	3	1	0	0	0	0	0	0	0	0	0	0	2	0	0	0	0	0		#NULL!	0	0	0	0	0	0
132	119	1		1	16	6	1955	64	3	#NULL!	7	99	99	1998	43	4	4000000	3	3	1	26	#NULL!	#NULL!	1	1	0	0	0	0	0	0	0	0	0	0	0	0	0	0	0	0		#NULL!	0	0	0	0	0	0
133	118	2		0	1	1	1954	65	2	#NULL!	2	#NULL!	#NULL!	#NULL!	#NULL!	#NULL!	5000000	3	3	1	36	#NULL!	#NULL!	1	1	0	0	0	0	0	0	0	0	0	0	0	0	0	0	0	0		#NULL!	0	0	0	0	0	0
134	119	4		0	18	8	1992	27	4	#NULL!	4	#NULL!	#NULL!	#NULL!	#NULL!	#NULL!	7000000	3	3	0	#NULL!	80	150	0	#NULL!	#NULL!	#NULL!	#NULL!	#NULL!	#NULL!	#NULL!	#NULL!	#NULL!	#NULL!	#NULL!	#NULL!	#NULL!	#NULL!	#NULL!	#NULL!	#NULL!		#NULL!	0	0	0	0	0	0
135	118	4		0	24	9	1988	31	3	#NULL!	4	#NULL!	#NULL!	#NULL!	#NULL!	#NULL!	7000000	3	3	0	#NULL!	80	135	2	1	0	0	0	0	0	0	0	0	0	0	0	0	0	0	0	0		#NULL!	0	0	0	0	0	0
136	120	3		1	9	7	1991	28	4	#NULL!	5	#NULL!	#NULL!	#NULL!	#NULL!	#NULL!	10000000	4	3	2	18	80	130	3	1	0	0	0	0	0	0	0	0	0	2	0	0	0	0	0	0		#NULL!	0	0	0	0	0	0
137	121	4		0	15	7	1986	33	4	#NULL!	5	#NULL!	#NULL!	#NULL!	#NULL!	#NULL!	20000000	4	3	0	#NULL!	80	135	3	1	0	0	0	0	0	0	0	0	0	0	2	0	0	0	0	0		#NULL!	0	0	0	0	0	0
138	124	4		0	14	7	1993	26	4	#NULL!	6	#NULL!	#NULL!	#NULL!	#NULL!	#NULL!	6500000	3	3	1	26	#NULL!	#NULL!	2	0	1	1	0	0	0	0	0	0	0	0	0	0	0	0	0	0		#NULL!	0	0	0	0	0	0
139	120	1		1	12	1	1970	49	3	#NULL!	3	#NULL!	#NULL!	#NULL!	#NULL!	#NULL!	3000000	3	3	1	19	#NULL!	#NULL!	2	1	0	0	0	0	0	0	0	0	0	0	1	0	0	0	0	0		#NULL!	0	0	0	0	0	0
140	124	2		0	26	7	1948	71	4	#NULL!	7	99	99	1993	55	4	4000000	3	3	1	29	#NULL!	#NULL!	2	1	0	0	0	0	0	0	0	0	0	0	1	0	0	0	0	0		#NULL!	0	0	0	0	0	0
141	373	4		0	15	5	1980	39	4	#NULL!	5	#NULL!	#NULL!	#NULL!	#NULL!	#NULL!	5000000	3	3	0	#NULL!	0.1	5	3	1	0	0	0	0	0	0	0	0	0	0	2	0	0	0	0	0		#NULL!	0	0	0	0	0	0
142	173	2		0	2	6	1954	65	1	#NULL!	7	99	99	1993	#NULL!	1	3400000	3	3	1	48	#NULL!	#NULL!	5	1	0	0	0	0	0	0	0	0	0	0	1	1	0	2	0	0		#NULL!	0	0	0	0	0	0
143	99	3		1	18	3	1985	34	4	#NULL!	5	#NULL!	#NULL!	#NULL!	#NULL!	#NULL!	5200000	3	3	0	#NULL!	0.5	2	5	1	0	0	0	0	1	0	0	0	0	1	2	0	0	0	0	0		#NULL!	0	0	0	0	1	0
144	99	2		0	22	3	1955	64	4	#NULL!	6	#NULL!	#NULL!	#NULL!	#NULL!	#NULL!	10000000	3	3	1	35	#NULL!	#NULL!	1	1	0	0	0	0	0	0	0	0	0	0	0	0	0	0	0	0		#NULL!	0	0	0	0	0	0
145	95	5		1	13	12	1983	36	4	#NULL!	5	#NULL!	#NULL!	#NULL!	#NULL!	#NULL!	4000000	3	3	1	8	#NULL!	#NULL!	5	1	0	0	0	1	0	0	0	0	0	1	2	0	0	0	0	0		#NULL!	0	0	0	0	0	0
146	95	4		0	18	2	1982	37	4	#NULL!	5	#NULL!	#NULL!	#NULL!	#NULL!	#NULL!	7000000	3	3	1	37	#NULL!	#NULL!	5	1	1	0	0	0	0	0	0	0	0	1	2	0	0	0	0	0		#NULL!	0	0	0	0	0	0
147	100	3		1	10	2	1967	52	4	#NULL!	6	#NULL!	#NULL!	#NULL!	#NULL!	#NULL!	1000000	3	3	0	#NULL!	3	20	5	1	0	0	0	0	0	0	0	0	0	1	2	0	0	1	0	0		#NULL!	0	0	0	0	0	0
148	100	4		0	7	1	1961	58	2	#NULL!	2	#NULL!	#NULL!	#NULL!	#NULL!	#NULL!	500000	3	3	0	#NULL!	0.1	3	4	1	0	0	0	0	0	0	0	0	0	0	1	1	0	1	0	0		#NULL!	0	0	0	0	0	0
149	102	4		0	26	3	1982	37	4	#NULL!	5	#NULL!	#NULL!	#NULL!	#NULL!	#NULL!	9	3	3	0	#NULL!	0.7	20	3	1	0	0	0	0	0	0	0	0	0	0	2	0	0	0	0	0		#NULL!	0	0	0	0	0	0
150	102	1		1	19	5	1951	68	4	#NULL!	7	99	99	9998	55	4	3700000	3	3	1	39	#NULL!	#NULL!	1	1	0	0	0	0	0	0	0	0	0	0	0	0	0	0	0	0		#NULL!	0	0	0	0	0	0
151	89	4		0	12	1	1988	31	2	#NULL!	3	#NULL!	#NULL!	#NULL!	#NULL!	#NULL!	2000000	1	1	1	31	#NULL!	#NULL!	5	1	1	1	0	0	0	0	0	0	0	1	1	0	0	0	0	0		#NULL!	0	0	0	0	0	0
152	89	4		0	21	6	1989	30	2	#NULL!	4	#NULL!	#NULL!	#NULL!	#NULL!	#NULL!	3000000	1	1	0	#NULL!	0.7	30	2	0	0	0	0	0	0	0	0	0	0	1	1	0	0	0	0	0		#NULL!	0	0	0	0	0	0
153	93	1		1	10	4	1952	67	4	#NULL!	7	99	99	9998	55	4	5000000	3	3	1	30	#NULL!	#NULL!	2	1	0	0	0	0	0	0	0	0	0	0	1	0	0	0	0	0		#NULL!	0	0	0	0	0	0
154	93	4		0	21	10	1990	29	5	#NULL!	5	#NULL!	#NULL!	#NULL!	#NULL!	#NULL!	2500000	3	3	1	29	#NULL!	#NULL!	2	0	1	1	0	0	0	0	0	0	0	0	0	0	0	0	0	0		#NULL!	0	0	0	0	0	0
155	101	3		1	21	8	1974	45	4	#NULL!	5	#NULL!	#NULL!	#NULL!	#NULL!	#NULL!	5500000	3	3	0	#NULL!	0.2	10	4	1	0	0	0	1	0	0	0	0	0	1	1	0	0	0	0	0		#NULL!	0	0	0	1	0	0
156	101	5		1	10	12	1976	43	2	#NULL!	6	#NULL!	#NULL!	#NULL!	#NULL!	#NULL!	3000000	3	3	1	20	#NULL!	#NULL!	4	1	0	0	0	1	0	0	0	0	0	0	2	0	0	0	0	0		#NULL!	0	0	0	0	0	0
157	94	1		1	19	10	1974	45	4	#NULL!	5	#NULL!	#NULL!	#NULL!	#NULL!	#NULL!	8000000	3	3	1	25	#NULL!	#NULL!	2	1	0	0	0	0	0	0	0	0	0	0	1	0	0	0	0	0		#NULL!	0	0	0	0	0	0
159	96	1		1	4	12	1950	69	2	#NULL!	1	#NULL!	#NULL!	#NULL!	#NULL!	#NULL!	1000000	3	3	1	40	#NULL!	#NULL!	4	1	0	0	0	0	0	0	0	0	0	0	1	1	0	1	0	0		#NULL!	0	0	0	0	0	0
160	96	4		0	16	7	1985	34	4	#NULL!	5	#NULL!	#NULL!	#NULL!	#NULL!	#NULL!	4000000	3	3	1	33	#NULL!	#NULL!	4	1	1	1	0	0	0	0	0	0	0	0	0	0	0	1	0	0		#NULL!	0	0	0	0	0	0
161	264	2		0	20	11	1940	79	2	#NULL!	7	#NULL!	#NULL!	1970	55	4	3500000	3	3	1	54	#NULL!	#NULL!	1	1	0	0	0	0	0	0	0	0	0	0	0	0	0	0	0	0		#NULL!	0	0	0	0	0	0
162	291	4		0	18	3	1961	58	2	#NULL!	1	#NULL!	#NULL!	#NULL!	#NULL!	#NULL!	1500000	3	3	1	10	#NULL!	#NULL!	1	0	1	0	0	0	0	0	0	0	0	0	0	0	0	0	0	0		#NULL!	0	0	0	0	0	0
163	265	3		1	4	5	1985	34	2	#NULL!	3	#NULL!	#NULL!	#NULL!	#NULL!	#NULL!	1500000	2	2	1	4	#NULL!	#NULL!	3	0	1	0	0	0	0	0	0	0	0	0	2	0	0	0	0	0		#NULL!	0	0	0	0	0	0
164	571	3		1	17	6	1980	39	4	#NULL!	5	#NULL!	#NULL!	#NULL!	#NULL!	#NULL!	4000000	3	3	0	#NULL!	0.5	5	3	1	0	0	0	0	0	0	0	0	0	0	2	0	0	0	0	0		#NULL!	0	0	0	0	0	0
165	498	3		1	2	9	1972	47	4	#NULL!	5	#NULL!	#NULL!	#NULL!	#NULL!	#NULL!	7000000	3	3	0	#NULL!	0.01	1	2	1	0	0	0	0	0	0	0	0	0	0	1	0	0	0	0	0		#NULL!	0	0	0	0	0	0
166	498	3		1	9	12	1981	38	4	#NULL!	5	#NULL!	#NULL!	#NULL!	#NULL!	#NULL!	6000000	3	3	0	#NULL!	0.02	2	3	1	0	0	0	0	0	0	0	0	0	2	0	0	0	0	0	0		#NULL!	0	0	0	0	0	0
167	1115	1		1	9	10	1959	60	3	#NULL!	7	1	7	2007	48	1	2500000	3	3	1	37	#NULL!	#NULL!	4	1	0	0	0	0	0	0	0	0	0	1	0	0	1	1	0	0		#NULL!	0	0	0	0	0	0
168	1114	1		1	12	12	1951	68	4	#NULL!	7	99	99	2002	55	4	6000000	3	3	1	42	#NULL!	#NULL!	1	1	0	0	0	0	0	0	0	0	0	0	0	0	0	0	0	0		#NULL!	0	0	0	0	0	0
169	294	2		0	8	6	1948	71	2	#NULL!	7	99	10	1982	40	1	4500000	3	3	1	50	#NULL!	#NULL!	1	1	0	0	0	0	0	0	0	0	0	0	0	0	0	0	0	0		#NULL!	1	0	0	0	0	0
170	295	1		1	8	9	1950	69	2	#NULL!	7	99	5	2005	55	4	4100000	3	3	1	50	#NULL!	#NULL!	1	1	0	0	0	0	0	0	0	0	0	0	0	0	0	0	0	0		#NULL!	1	0	0	0	0	0
171	291	3		1	9	10	1959	60	3	#NULL!	7	1	7	2007	48	1	2500000	3	3	0	#NULL!	0.5	5	4	1	0	0	0	0	0	0	0	0	0	1	0	0	1	1	0	0		#NULL!	1	1	0	0	0	0
172	583	1		1	2	9	1951	68	3	#NULL!	7	99	99	1993	55	4	4000000	3	3	1	44	#NULL!	#NULL!	1	1	0	0	0	0	0	0	0	0	0	0	0	0	0	0	0	0		#NULL!	0	0	0	0	0	0
173	199	1		1	28	6	1957	62	3	#NULL!	7	99	10	2004	55	4	3500000	3	3	1	39	#NULL!	#NULL!	1	1	0	0	0	0	0	0	0	0	0	0	0	0	0	0	0	0		#NULL!	0	0	0	0	0	0
174	570	1		1	27	7	1942	77	2	#NULL!	7	99	2	1982	47	4	1900000	3	3	1	59	#NULL!	#NULL!	1	1	0	0	0	0	0	0	0	0	0	0	0	0	0	0	0	0		#NULL!	0	0	0	0	0	0
175	584	2		0	15	6	1948	71	2	#NULL!	7	99	99	1992	60	4	4000000	3	3	1	44	#NULL!	#NULL!	1	1	0	0	0	0	0	0	0	0	0	0	0	0	0	0	0	0		#NULL!	0	0	0	0	0	0
176	572	1		1	14	2	1952	67	3	#NULL!	7	99	99	2008	55	4	3000000	3	3	1	44	#NULL!	#NULL!	1	1	0	0	0	0	0	0	0	0	0	0	0	0	0	0	0	0		#NULL!	0	0	0	0	0	0
177	582	4		0	8	2	1971	48	3	#NULL!	5	#NULL!	#NULL!	#NULL!	#NULL!	#NULL!	3000000	3	3	1	49	#NULL!	#NULL!	5	1	1	1	0	0	0	0	0	0	0	1	1	0	0	0	0	0		#NULL!	0	1	0	0	0	0
178	27	1		1	12	7	1952	67	3	#NULL!	7	99	11	1991	#NULL!	4	3500000	3	3	1	42	#NULL!	#NULL!	1	1	0	0	0	0	0	0	0	0	0	0	0	0	0	0	0	0		#NULL!	0	0	0	0	0	0
179	1116	4		0	25	1	1974	45	3	#NULL!	6	#NULL!	#NULL!	#NULL!	#NULL!	#NULL!	20000000	4	3	0	#NULL!	2	10	3	1	0	0	0	0	0	0	0	0	0	0	2	0	0	0	0	0		#NULL!	0	0	1	0	0	0
180	17	4		0	25	1	1974	45	3	#NULL!	6	#NULL!	#NULL!	#NULL!	#NULL!	#NULL!	20000000	4	3	0	#NULL!	2	10	3	1	0	0	0	0	0	0	0	0	0	0	2	0	0	0	0	0		#NULL!	0	1	1	0	0	0
181	20	1		1	1	1	1963	56	3	#NULL!	1	#NULL!	#NULL!	#NULL!	#NULL!	#NULL!	2000000	3	3	1	20	#NULL!	#NULL!	2	1	0	0	0	0	0	0	0	0	0	1	0	0	0	0	0	0		#NULL!	0	0	0	0	0	0
182	802	4		1	15	6	1974	45	3	#NULL!	4	#NULL!	#NULL!	#NULL!	#NULL!	#NULL!	#NULL!	3	3	1	#NULL!	#NULL!	#NULL!	5	1	1	0	0	0	0	0	0	0	0	2	1	0	0	0	0	0		#NULL!	0	0	0	0	0	0
183	31	3		1	99	8	1964	55	3	#NULL!	2	#NULL!	#NULL!	#NULL!	#NULL!	#NULL!	4000000	3	3	0	#NULL!	0.2	3	5	0	0	0	0	0	0	0	0	0	0	1	1	1	0	2	0	0		#NULL!	0	1	0	0	0	0
184	30	4		0	1	12	1954	65	3	#NULL!	3	#NULL!	#NULL!	#NULL!	#NULL!	#NULL!	3600000	3	3	0	#NULL!	0.5	#NULL!	3	1	0	0	0	0	0	0	0	0	0	1	1	0	0	0	0	0		#NULL!	0	0	1	0	0	0
185	33	1		1	99	99	1952	67	2	#NULL!	1	#NULL!	#NULL!	#NULL!	#NULL!	#NULL!	6000000	3	3	1	40	#NULL!	#NULL!	4	1	0	0	0	0	0	0	0	0	0	0	1	1	0	1	0	0		#NULL!	0	0	0	0	0	0
186	646	4		0	17	4	1965	54	3	#NULL!	3	#NULL!	#NULL!	#NULL!	#NULL!	#NULL!	5000000	3	3	0	#NULL!	5	15	4	1	0	0	0	0	0	0	0	0	0	1	1	0	0	1	0	0		#NULL!	0	0	0	0	0	0
187	30	3		1	99	8	1964	55	3	#NULL!	2	#NULL!	#NULL!	#NULL!	#NULL!	#NULL!	4000000	3	3	0	#NULL!	0.2	3	5	0	0	0	0	0	0	0	0	0	0	1	1	1	0	2	0	0		#NULL!	0	1	1	0	0	0
188	142	2		1	99	99	9998	72	4	#NULL!	7	99	99	9998	52	4	3200000	3	3	1	50	#NULL!	#NULL!	1	1	0	0	0	0	0	0	0	0	0	0	0	0	0	0	0	0		#NULL!	0	0	0	0	0	0
189	228	4		0	1	8	1979	40	3	#NULL!	2	#NULL!	#NULL!	#NULL!	#NULL!	#NULL!	3000000	3	3	1	40	#NULL!	#NULL!	1	0	0	1	0	0	0	0	0	0	0	0	0	0	0	0	0	0		#NULL!	0	0	0	0	0	0
190	278	1		1	21	5	1950	69	2	#NULL!	2	#NULL!	#NULL!	#NULL!	#NULL!	#NULL!	2500000	3	3	1	38	#NULL!	#NULL!	1	1	0	0	0	0	0	0	0	0	0	0	0	0	0	0	0	0		#NULL!	0	0	0	0	0	0
191	281	2		0	25	10	1951	68	2	#NULL!	2	#NULL!	#NULL!	#NULL!	#NULL!	#NULL!	3100000	3	3	1	45	#NULL!	#NULL!	1	1	0	0	0	0	0	0	0	0	0	0	0	0	0	0	0	0		#NULL!	0	0	0	0	0	0
192	332	1		1	10	3	1974	45	2	#NULL!	3	#NULL!	#NULL!	#NULL!	#NULL!	#NULL!	5000000	3	3	1	20	#NULL!	#NULL!	4	1	1	0	0	0	0	0	0	0	0	1	1	0	0	0	0	0		#NULL!	0	0	0	0	0	0
193	232	1		1	9	7	1947	72	1	#NULL!	2	#NULL!	#NULL!	#NULL!	#NULL!	#NULL!	2100000	3	3	1	42	#NULL!	#NULL!	2	1	0	0	0	0	0	0	0	0	0	0	0	0	0	1	0	0		#NULL!	0	0	0	0	0	0
194	227	1		1	5	7	1963	56	2	#NULL!	2	#NULL!	#NULL!	#NULL!	#NULL!	#NULL!	2000000	3	3	1	34	#NULL!	#NULL!	2	1	0	0	0	0	0	0	0	0	0	0	1	0	0	0	0	0		#NULL!	0	0	0	0	0	0
195	276	2		0	#NULL!	#NULL!	#NULL!	64	2	#NULL!	2	#NULL!	#NULL!	#NULL!	#NULL!	#NULL!	3000000	3	3	1	40	#NULL!	#NULL!	1	1	0	0	0	0	0	0	0	0	0	0	0	0	0	0	0	0		#NULL!	0	0	0	0	0	0
196	447	5		1	16	3	1986	33	3	#NULL!	4	#NULL!	#NULL!	#NULL!	#NULL!	#NULL!	5000000	3	3	1	8	#NULL!	#NULL!	5	1	0	0	0	1	1	0	0	0	0	1	1	0	0	0	0	0		#NULL!	0	0	0	0	0	0
197	835	5		1	6	9	1984	35	3	#NULL!	4	#NULL!	#NULL!	#NULL!	#NULL!	#NULL!	5200000	3	3	1	#NULL!	#NULL!	#NULL!	3	1	0	0	0	0	0	0	0	0	0	1	1	0	0	0	0	0		#NULL!	0	0	0	0	0	0
199	331	6		0	3	7	1971	48	2	#NULL!	3	#NULL!	#NULL!	#NULL!	#NULL!	#NULL!	5000000	3	3	1	11	#NULL!	#NULL!	4	1	0	0	0	1	0	0	0	0	0	1	1	0	0	0	0	0		#NULL!	0	0	0	0	0	0
209	26	1		1	15	11	1958	61	4	#NULL!	7	99	99	9998	60	4	#NULL!	3	3	1	#NULL!	#NULL!	#NULL!	3	1	0	0	0	0	0	0	0	0	0	1	1	0	0	0	0	0		#NULL!	0	0	0	0	0	0
210	297	1		1	17	6	1945	74	4	#NULL!	5	#NULL!	#NULL!	#NULL!	#NULL!	#NULL!	5000000	3	3	1	50	#NULL!	#NULL!	7	1	0	0	0	0	0	0	0	0	0	1	1	0	1	2	0	0		#NULL!	0	0	0	0	0	0
211	286	4		0	28	8	1981	38	4	#NULL!	5	#NULL!	#NULL!	#NULL!	#NULL!	#NULL!	3000000	3	3	1	38	#NULL!	#NULL!	4	1	1	0	0	0	0	0	0	0	0	0	2	0	0	0	0	0		#NULL!	0	0	0	0	0	0
212	15	4		1	17	2	1962	57	2	#NULL!	2	#NULL!	#NULL!	#NULL!	#NULL!	#NULL!	2000000	3	3	1	30	#NULL!	#NULL!	1	1	0	0	0	0	0	0	0	0	0	0	0	0	0	0	0	0		#NULL!	0	0	0	0	0	0
213	21	1		0	9	9	1971	48	3	#NULL!	2	#NULL!	#NULL!	#NULL!	#NULL!	#NULL!	2000000	3	3	1	28	#NULL!	#NULL!	2	1	0	0	0	0	0	0	0	0	0	0	1	0	0	0	0	0		#NULL!	0	0	0	0	0	0
214	203	1		1	1	3	1958	61	2	#NULL!	2	#NULL!	#NULL!	#NULL!	#NULL!	#NULL!	500000	3	3	1	43	#NULL!	#NULL!	1	1	0	0	0	0	0	0	0	0	0	0	0	0	0	0	0	0		#NULL!	0	0	0	0	0	0
215	203	4		0	5	3	1985	34	4	#NULL!	6	#NULL!	#NULL!	#NULL!	#NULL!	#NULL!	15000000	3	3	0	#NULL!	50	90	3	1	0	0	0	0	0	0	0	0	0	0	2	0	0	0	0	0		#NULL!	0	0	0	0	0	0
216	204	1		1	1	1	1956	63	2	#NULL!	2	#NULL!	#NULL!	#NULL!	#NULL!	#NULL!	3000000	3	3	1	45	#NULL!	#NULL!	3	1	0	0	0	0	0	0	0	0	0	0	0	1	0	1	0	0		#NULL!	0	0	0	1	0	0
217	29	1		1	19	3	1950	69	2	#NULL!	2	#NULL!	#NULL!	#NULL!	#NULL!	#NULL!	2000000	3	3	1	49	#NULL!	#NULL!	2	1	0	0	0	0	0	0	0	0	0	0	1	0	0	0	0	0		#NULL!	0	0	0	0	0	0
218	204	5		1	6	6	1990	29	4	#NULL!	6	#NULL!	#NULL!	#NULL!	#NULL!	#NULL!	5000000	3	3	1	6	#NULL!	#NULL!	3	0	0	0	0	1	1	0	0	0	0	0	1	0	0	0	0	0		#NULL!	0	0	0	0	0	0
219	35	4		0	28	2	1976	43	3	#NULL!	3	#NULL!	#NULL!	#NULL!	#NULL!	#NULL!	2000000	3	3	1	43	#NULL!	#NULL!	6	1	1	1	0	0	0	0	0	0	0	2	1	0	0	0	0	0		#NULL!	0	0	1	0	0	0
220	36	2		0	27	3	1949	70	3	#NULL!	2	#NULL!	#NULL!	#NULL!	#NULL!	#NULL!	500000	3	3	1	50	#NULL!	#NULL!	1	1	0	0	0	0	0	0	0	0	0	0	0	0	0	0	0	0		#NULL!	0	0	0	0	0	0
221	36	4		0	7	3	1973	46	2	#NULL!	4	#NULL!	#NULL!	#NULL!	#NULL!	#NULL!	6000000	3	3	0	#NULL!	0.02	3	3	1	0	0	0	0	0	0	2	0	0	0	0	0	0	0	0	0		#NULL!	0	0	1	0	0	0
222	315	2		0	9	11	1963	56	3	#NULL!	2	#NULL!	#NULL!	#NULL!	#NULL!	#NULL!	2000000	3	3	1	32	#NULL!	#NULL!	2	1	0	0	0	0	0	0	0	0	0	1	0	0	0	0	0	0		#NULL!	0	0	0	0	0	0
223	14	6		0	23	1	1962	57	3	#NULL!	2	#NULL!	#NULL!	#NULL!	#NULL!	#NULL!	500000	3	3	0	#NULL!	0.3	5	2	1	1	0	0	0	0	0	0	0	0	0	0	0	0	0	0	0		#NULL!	0	1	0	0	0	0
224	673	1		1	5	10	1953	66	1	#NULL!	3	#NULL!	#NULL!	#NULL!	#NULL!	#NULL!	1000000	3	3	1	45	#NULL!	#NULL!	5	1	0	0	0	1	0	0	0	0	0	0	1	1	0	1	0	0		#NULL!	0	0	0	1	0	0
225	678	7		1	10	8	1985	34	2	#NULL!	2	#NULL!	#NULL!	#NULL!	#NULL!	#NULL!	3000000	3	3	1	12	#NULL!	#NULL!	6	1	0	0	0	1	0	0	0	1	0	0	3	0	0	0	0	0		#NULL!	1	0	0	1	0	0
226	243	5		1	8	5	1985	34	4	#NULL!	4	#NULL!	#NULL!	#NULL!	#NULL!	#NULL!	4000000	3	3	1	5	#NULL!	#NULL!	5	1	0	0	0	1	1	0	0	0	0	1	1	0	0	0	0	0		#NULL!	1	0	0	0	1	0
227	673	4		0	9	9	1986	33	3	#NULL!	3	#NULL!	#NULL!	#NULL!	#NULL!	#NULL!	5000000	3	3	1	33	#NULL!	#NULL!	5	1	1	1	1	0	0	0	0	0	0	1	0	0	0	0	0	0		#NULL!	0	0	0	0	0	1
228	239	1		1	1	12	1953	66	2	#NULL!	2	#NULL!	#NULL!	#NULL!	#NULL!	#NULL!	500000	3	3	1	44	#NULL!	#NULL!	2	1	0	0	0	0	0	0	0	0	0	1	0	0	0	0	0	0		#NULL!	0	0	0	0	0	0
229	239	3		1	1	1	1995	24	4	#NULL!	4	#NULL!	#NULL!	#NULL!	#NULL!	#NULL!	5000000	3	3	1	24	#NULL!	#NULL!	2	0	1	1	0	0	0	0	0	0	0	0	0	0	0	0	0	0		#NULL!	0	0	0	0	0	0
230	1102	1		1	9	10	1957	62	1	#NULL!	3	#NULL!	#NULL!	#NULL!	#NULL!	#NULL!	5000000	3	3	1	44	#NULL!	#NULL!	5	1	0	0	0	0	0	0	0	0	0	0	1	1	0	2	0	0		#NULL!	0	0	0	0	0	0
231	240	5		1	17	7	1980	39	4	#NULL!	5	#NULL!	#NULL!	#NULL!	#NULL!	#NULL!	4000000	3	3	1	13	#NULL!	#NULL!	4	1	0	0	0	1	0	0	0	0	0	1	1	0	0	0	0	0		#NULL!	1	0	0	0	0	0
232	253	1		1	5	3	1968	51	2	#NULL!	2	#NULL!	#NULL!	#NULL!	#NULL!	#NULL!	2000000	3	3	1	31	#NULL!	#NULL!	4	1	0	0	0	0	0	0	0	0	0	0	1	1	0	1	0	0		#NULL!	0	1	0	0	0	0
233	876	5		1	13	4	1989	30	4	#NULL!	3	#NULL!	#NULL!	#NULL!	#NULL!	#NULL!	2000000	3	3	0	#NULL!	0.5	10	3	1	0	0	0	0	0	0	0	0	0	1	1	0	0	0	0	0		#NULL!	0	0	0	0	0	0
234	244	1		1	1	1	1963	56	1	#NULL!	2	#NULL!	#NULL!	#NULL!	#NULL!	#NULL!	1000000	3	3	1	39	#NULL!	#NULL!	5	1	0	0	0	0	0	0	0	0	0	0	1	1	0	2	0	0		#NULL!	0	0	0	0	0	0
235	240	4		0	9	11	1976	43	4	#NULL!	5	#NULL!	#NULL!	#NULL!	#NULL!	#NULL!	7000000	3	3	1	43	#NULL!	#NULL!	4	1	0	0	0	0	0	0	0	0	1	1	0	0	0	0	0	0		#NULL!	1	0	0	0	0	0
236	248	4		0	6	5	1980	39	4	#NULL!	3	#NULL!	#NULL!	#NULL!	#NULL!	#NULL!	5000000	3	3	0	#NULL!	0.1	5	3	1	0	0	0	0	0	0	0	0	0	2	0	0	0	0	0	0		#NULL!	1	0	0	0	0	0
237	14	3		1	15	9	1967	52	4	#NULL!	5	#NULL!	#NULL!	#NULL!	#NULL!	#NULL!	7000000	3	3	0	#NULL!	0.3	10	2	1	0	0	0	1	0	0	0	0	0	0	0	0	0	0	0	0		#NULL!	0	0	0	1	0	0
238	241	5		1	15	2	1988	31	4	#NULL!	1	#NULL!	#NULL!	#NULL!	#NULL!	#NULL!	5000000	3	3	1	6	#NULL!	#NULL!	5	1	0	0	0	1	1	0	0	0	0	0	2	0	0	0	0	0		#NULL!	0	0	0	1	0	0
239	242	4		0	17	10	1988	31	4	#NULL!	4	#NULL!	#NULL!	#NULL!	#NULL!	#NULL!	7000000	3	3	1	30	#NULL!	#NULL!	5	1	0	0	0	1	1	0	0	0	0	0	2	0	0	0	0	0		#NULL!	0	0	0	0	0	0
240	238	1		1	10	12	1960	59	2	#NULL!	3	#NULL!	#NULL!	#NULL!	#NULL!	#NULL!	5000000	3	3	1	28	#NULL!	#NULL!	1	1	0	0	0	0	0	0	0	0	0	0	0	0	0	0	0	0		#NULL!	0	0	0	0	0	0
241	600	1		1	12	2	1969	50	3	#NULL!	2	#NULL!	#NULL!	#NULL!	#NULL!	#NULL!	1000000	2	3	1	31	#NULL!	#NULL!	3	1	0	0	0	0	0	0	0	0	0	0	1	0	0	1	0	0		#NULL!	0	0	0	0	0	0
242	621	4		0	20	7	1975	44	2	#NULL!	2	#NULL!	#NULL!	#NULL!	#NULL!	#NULL!	#NULL!	3	3	0	#NULL!	0.01	1	1	1	0	0	0	0	0	0	0	0	0	0	0	0	0	0	0	0		#NULL!	0	0	1	0	0	0
243	873	2		0	20	7	1952	67	3	#NULL!	7	31	7	2010	#NULL!	4	3500000	3	3	1	43	#NULL!	#NULL!	4	1	0	0	0	0	0	0	0	0	0	1	0	0	0	2	0	0		#NULL!	0	0	0	0	0	0
244	2	1		1	20	3	1964	55	3	#NULL!	3	#NULL!	#NULL!	#NULL!	#NULL!	#NULL!	1000000	3	3	1	31	#NULL!	#NULL!	1	1	0	0	0	0	0	0	0	0	0	0	0	0	0	0	0	0		#NULL!	0	0	0	0	0	0
245	878	1		1	26	7	1957	62	3	#NULL!	3	#NULL!	#NULL!	#NULL!	#NULL!	#NULL!	#NULL!	3	3	1	42	#NULL!	#NULL!	5	1	0	0	0	0	0	0	0	0	0	0	1	1	0	2	0	0		#NULL!	0	0	0	0	0	0
246	621	2		0	21	9	1947	72	3	#NULL!	2	#NULL!	#NULL!	#NULL!	#NULL!	#NULL!	1200000	2	3	1	47	#NULL!	#NULL!	6	1	0	0	0	0	0	0	0	0	0	0	1	1	0	3	0	0		#NULL!	0	1	0	0	0	0
247	601	4		0	15	12	1981	38	3	#NULL!	2	#NULL!	#NULL!	#NULL!	#NULL!	#NULL!	5000000	3	3	0	#NULL!	0.5	2	4	1	0	0	0	0	0	0	0	0	0	1	2	0	0	0	0	0		#NULL!	0	0	0	0	0	0
248	878	4		0	14	8	1978	41	1	#NULL!	2	#NULL!	#NULL!	#NULL!	#NULL!	#NULL!	#NULL!	3	3	1	41	#NULL!	#NULL!	5	1	1	1	0	0	0	0	0	0	0	0	2	0	0	0	0	0		#NULL!	0	0	0	0	0	0
249	612	4		0	28	12	1998	21	4	#NULL!	2	#NULL!	#NULL!	#NULL!	#NULL!	#NULL!	#NULL!	3	3	1	21	#NULL!	#NULL!	2	0	1	1	0	0	0	0	0	0	0	0	0	0	0	0	0	0		#NULL!	0	0	0	0	0	0
250	250	1		1	18	10	1948	71	2	#NULL!	1	#NULL!	#NULL!	#NULL!	#NULL!	#NULL!	2500000	3	3	1	44	#NULL!	#NULL!	1	1	0	0	0	0	0	0	0	0	0	0	0	0	0	0	0	0		#NULL!	0	0	0	0	0	0
251	605	3		1	1	1	1966	53	2	#NULL!	2	#NULL!	#NULL!	#NULL!	#NULL!	#NULL!	5000000	3	3	0	#NULL!	0.3	5	0	#NULL!	#NULL!	#NULL!	#NULL!	#NULL!	#NULL!	#NULL!	#NULL!	#NULL!	#NULL!	#NULL!	#NULL!	#NULL!	#NULL!	#NULL!	#NULL!	#NULL!		#NULL!	0	0	0	0	0	0
252	606	4		0	8	8	1971	48	3	#NULL!	3	#NULL!	#NULL!	#NULL!	#NULL!	#NULL!	3000000	3	3	1	49	#NULL!	#NULL!	4	1	0	1	0	0	0	0	0	0	0	0	2	0	0	0	0	0		#NULL!	0	0	0	0	0	0
253	250	4		0	11	8	1978	41	4	#NULL!	3	#NULL!	#NULL!	#NULL!	#NULL!	#NULL!	5000000	3	3	0	#NULL!	0.05	5	3	1	0	0	0	0	0	0	0	0	0	0	2	0	0	0	0	0		#NULL!	0	0	0	0	0	0
254	625	4		0	4	5	1959	60	2	#NULL!	2	#NULL!	#NULL!	#NULL!	#NULL!	#NULL!	3000000	3	3	1	60	#NULL!	#NULL!	5	1	1	1	0	0	0	0	0	0	0	0	1	0	0	1	0	0		#NULL!	0	1	0	0	0	0
255	625	5		1	4	2	1962	57	2	#NULL!	2	#NULL!	#NULL!	#NULL!	#NULL!	#NULL!	1000000	3	3	1	40	#NULL!	#NULL!	5	1	0	0	0	1	1	0	0	0	0	0	1	0	0	1	0	0		#NULL!	0	0	0	1	0	0
256	624	5		1	28	12	1975	44	4	#NULL!	5	#NULL!	#NULL!	#NULL!	#NULL!	#NULL!	4000000	3	3	1	20	#NULL!	#NULL!	3	0	0	0	0	1	1	0	0	0	0	0	1	0	0	0	0	0		#NULL!	0	0	0	1	0	0
257	624	1		1	6	6	1947	72	3	#NULL!	1	#NULL!	#NULL!	#NULL!	#NULL!	#NULL!	#NULL!	3	3	1	49	#NULL!	#NULL!	3	1	0	0	0	0	0	0	0	0	0	0	0	1	0	1	0	0		#NULL!	0	0	0	0	0	0
258	3	1		1	23	12	1969	50	3	#NULL!	2	#NULL!	#NULL!	#NULL!	#NULL!	#NULL!	1000000	2	3	1	27	#NULL!	#NULL!	2	1	0	0	0	0	0	0	0	0	0	0	0	0	0	1	0	0		#NULL!	0	0	0	0	0	0
259	596	2		0	12	8	1944	75	3	#NULL!	7	99	99	9998	#NULL!	#NULL!	1000000	3	3	1	49	#NULL!	#NULL!	3	1	0	0	0	0	0	0	0	0	0	0	0	0	0	2	0	0		#NULL!	0	0	0	0	0	0
260	623	12		1	18	9	1950	69	4	#NULL!	7	99	1	2006	60	#NULL!	#NULL!	3	3	1	18	#NULL!	#NULL!	2	0	0	0	0	0	0	1	1	0	0	0	0	0	0	0	0	0		#NULL!	0	0	0	0	0	0
261	315	3		1	15	8	1991	28	2	#NULL!	4	#NULL!	#NULL!	#NULL!	#NULL!	#NULL!	6000000	3	3	0	#NULL!	2	10	3	1	0	0	0	0	0	0	0	0	0	2	0	0	0	0	0	0		#NULL!	0	0	0	0	0	0
262	313	2		0	6	2	1938	81	4	#NULL!	7	99	99	1989	51	4	3000000	3	3	1	60	#NULL!	#NULL!	2	1	0	0	0	0	0	0	0	0	0	1	0	0	0	0	0	0		#NULL!	0	0	0	0	0	0
263	313	4		0	16	3	1969	50	4	#NULL!	6	#NULL!	#NULL!	#NULL!	#NULL!	#NULL!	5000000	3	3	0	#NULL!	0.05	5	4	1	0	0	0	0	0	0	0	0	0	1	1	1	0	0	0	0		#NULL!	0	0	1	0	0	0
264	1106	2		0	1	12	1963	56	2	#NULL!	2	#NULL!	#NULL!	#NULL!	#NULL!	#NULL!	5000000	3	3	1	31	#NULL!	#NULL!	5	1	0	0	0	0	0	0	0	0	0	1	1	1	0	1	0	0		#NULL!	0	0	0	0	0	0
265	1106	5		1	9	2	1992	27	2	#NULL!	4	#NULL!	#NULL!	#NULL!	#NULL!	#NULL!	4500000	3	3	0	#NULL!	0.1	5	3	1	0	0	0	0	0	0	0	0	0	2	0	0	0	0	0	0		#NULL!	0	0	0	0	0	0
266	29	5		1	17	3	1978	41	2	#NULL!	3	#NULL!	#NULL!	#NULL!	#NULL!	#NULL!	4000000	3	3	0	#NULL!	0.5	5	6	1	0	0	0	0	0	0	0	0	0	4	1	0	0	0	0	0		#NULL!	1	0	0	0	0	0
267	1105	4		0	7	1	1986	33	3	#NULL!	3	#NULL!	#NULL!	#NULL!	#NULL!	#NULL!	7000000	3	3	0	#NULL!	1	15	3	1	0	0	0	0	0	0	0	0	0	1	1	0	0	0	0	0		#NULL!	0	0	0	0	0	0
268	1105	2		0	15	12	1962	57	2	#NULL!	2	#NULL!	#NULL!	#NULL!	#NULL!	#NULL!	3000000	3	3	1	34	#NULL!	#NULL!	6	1	1	0	0	0	0	0	0	0	0	0	1	1	0	2	0	0		#NULL!	0	1	0	0	0	0
269	213	5		1	5	6	1972	47	2	#NULL!	2	#NULL!	#NULL!	#NULL!	#NULL!	#NULL!	2000000	3	3	1	30	#NULL!	#NULL!	4	1	0	0	0	0	1	0	0	0	0	0	1	1	0	0	0	0		#NULL!	1	0	0	0	0	0
270	205	3		1	18	2	1989	30	3	#NULL!	6	#NULL!	#NULL!	#NULL!	#NULL!	#NULL!	5000000	3	3	0	#NULL!	0.5	20	1	1	0	0	0	0	0	0	0	0	0	0	0	0	0	0	0	0		#NULL!	0	0	0	0	1	0
271	213	4		0	11	12	1964	55	4	#NULL!	5	#NULL!	#NULL!	#NULL!	#NULL!	#NULL!	6000000	3	3	1	55	#NULL!	#NULL!	4	1	0	1	0	0	0	0	0	0	0	0	1	1	0	0	0	0		#NULL!	0	0	0	0	0	0
272	836	2		0	#NULL!	#NULL!	#NULL!	49	2	#NULL!	3	#NULL!	#NULL!	#NULL!	#NULL!	#NULL!	3000000	3	3	1	29	#NULL!	#NULL!	3	1	0	0	0	0	0	0	0	0	0	1	1	0	0	0	0	0		#NULL!	0	0	0	0	0	0
273	775	10		1	20	3	1991	28	3	#NULL!	4	#NULL!	#NULL!	#NULL!	#NULL!	#NULL!	4000000	3	3	1	#NULL!	6	#NULL!	4	1	0	0	0	0	0	0	0	0	0	0	0	0	0	2	0	1	CO	#NULL!	0	0	0	0	0	0
274	142	5		1	8	9	1972	47	2	#NULL!	2	#NULL!	#NULL!	#NULL!	#NULL!	#NULL!	2000000	3	3	0	#NULL!	0.5	5	3	1	0	0	0	0	0	0	0	0	0	1	1	0	0	0	0	0		#NULL!	0	0	0	0	0	0
275	148	1		1	8	9	1977	42	2	#NULL!	1	#NULL!	#NULL!	#NULL!	#NULL!	#NULL!	3000000	4	3	1	7	#NULL!	#NULL!	3	1	0	0	0	0	0	0	0	0	0	1	1	0	0	0	0	0		#NULL!	0	0	0	0	0	0
276	148	4		0	99	99	9998	25	5	#NULL!	6	#NULL!	#NULL!	#NULL!	#NULL!	#NULL!	7000000	4	3	1	25	#NULL!	#NULL!	3	0	1	1	0	0	0	0	1	0	0	0	0	0	0	0	0	0		#NULL!	0	0	0	0	0	0
277	150	1		1	99	99	9998	66	2	#NULL!	7	99	99	9998	#NULL!	2	2100000	3	3	1	6	#NULL!	#NULL!	5	1	0	0	0	0	0	0	0	0	0	0	1	1	0	2	0	0		#NULL!	0	0	0	0	0	0
278	150	4		0	8	9	1979	40	4	#NULL!	5	#NULL!	#NULL!	#NULL!	#NULL!	#NULL!	4000000	3	3	1	#NULL!	0	#NULL!	5	1	1	1	0	0	0	0	0	0	0	1	1	0	0	0	0	0		#NULL!	0	0	0	0	0	0
279	219	4		0	1	1	1981	38	3	#NULL!	4	#NULL!	#NULL!	#NULL!	#NULL!	#NULL!	4000000	3	3	0	#NULL!	0	#NULL!	3	1	0	0	0	0	0	0	0	0	0	1	1	0	0	0	0	0		#NULL!	0	0	0	0	0	0
280	220	2		0	99	99	9998	72	2	#NULL!	2	#NULL!	#NULL!	#NULL!	#NULL!	#NULL!	1000000	3	3	1	5	#NULL!	#NULL!	2	1	0	0	0	0	0	0	0	0	0	1	0	0	0	0	0	0		#NULL!	0	0	0	0	0	0
281	221	4		0	#NULL!	#NULL!	#NULL!	25	4	#NULL!	8	#NULL!	#NULL!	#NULL!	#NULL!	#NULL!	#NULL!	8	8	1	25	#NULL!	#NULL!	2	0	0	1	0	0	0	1	0	0	0	0	0	0	0	0	0	0		#NULL!	0	0	0	0	0	0
282	222	1		1	10	2	1980	39	3	#NULL!	4	#NULL!	#NULL!	#NULL!	#NULL!	#NULL!	4000000	3	3	1	3	#NULL!	#NULL!	3	1	0	0	0	0	0	0	0	0	0	1	1	0	0	0	0	0		#NULL!	1	0	0	0	0	0
283	235	1		1	99	99	1955	64	2	#NULL!	3	#NULL!	#NULL!	#NULL!	#NULL!	#NULL!	3000000	3	3	1	40	#NULL!	#NULL!	5	1	0	0	0	0	0	0	0	0	0	0	1	1	0	2	0	0		#NULL!	0	0	0	0	0	0
284	235	4		0	6	8	1980	39	3	#NULL!	3	#NULL!	#NULL!	#NULL!	#NULL!	#NULL!	4000000	3	3	1	39	#NULL!	#NULL!	5	1	1	1	0	0	0	0	0	0	0	1	1	0	0	0	0	0		#NULL!	0	0	0	0	0	0
285	270	2		0	1	2	1955	64	2	#NULL!	2	#NULL!	#NULL!	#NULL!	#NULL!	#NULL!	1000000	3	3	1	4	#NULL!	#NULL!	5	1	0	0	0	0	0	0	0	0	0	0	1	1	0	2	0	0		#NULL!	0	0	0	0	0	0
286	149	1		1	99	99	9998	73	1	#NULL!	2	#NULL!	#NULL!	#NULL!	#NULL!	#NULL!	2000000	3	3	1	52	#NULL!	#NULL!	5	1	0	0	0	0	0	0	0	0	0	0	1	1	0	2	0	0		#NULL!	0	0	0	0	0	0
287	833	2		0	8	7	1958	61	2	#NULL!	2	#NULL!	#NULL!	#NULL!	#NULL!	#NULL!	2000000	3	3	1	39	#NULL!	#NULL!	1	1	0	0	0	0	0	0	0	0	0	0	0	0	0	0	0	0		#NULL!	0	0	0	0	0	0
288	791	4		0	99	99	9998	43	2	#NULL!	4	#NULL!	#NULL!	#NULL!	#NULL!	#NULL!	4000000	3	3	0	#NULL!	0.2	2	3	1	0	0	0	0	0	0	0	0	0	1	1	0	0	0	0	0		#NULL!	0	0	0	0	0	0
289	280	2		0	3	2	1947	72	4	#NULL!	7	99	99	9998	60	4	5000000	4	3	1	9	#NULL!	#NULL!	1	1	0	0	0	0	0	0	0	0	0	0	0	0	0	0	0	0		#NULL!	0	0	0	0	0	0
290	591	2		0	13	1	1944	75	2	#NULL!	2	#NULL!	#NULL!	#NULL!	#NULL!	#NULL!	1000000	3	3	1	7	#NULL!	#NULL!	1	1	0	0	0	0	0	0	0	0	0	0	0	0	0	0	0	0		#NULL!	0	0	0	0	0	0
291	285	4		0	7	7	1971	48	3	#NULL!	4	#NULL!	#NULL!	#NULL!	#NULL!	#NULL!	3000000	3	3	1	25	#NULL!	#NULL!	2	0	1	1	0	0	0	0	0	0	0	0	0	0	0	0	0	0		#NULL!	0	1	0	0	0	0
292	299	1		1	10	12	1961	58	3	#NULL!	7	#NULL!	#NULL!	1990	#NULL!	4	3000000	3	3	1	#NULL!	#NULL!	#NULL!	5	1	0	0	0	0	0	0	0	0	0	0	1	1	0	2	0	0		#NULL!	0	0	0	0	0	0
293	612	1		1	20	8	1965	54	2	#NULL!	2	#NULL!	#NULL!	#NULL!	#NULL!	#NULL!	500000	3	3	1	32	#NULL!	#NULL!	2	1	0	0	0	0	0	0	0	0	0	0	1	0	0	0	0	0		#NULL!	0	0	0	0	0	0
294	243	4		0	9	2	1979	40	2	#NULL!	3	#NULL!	#NULL!	#NULL!	#NULL!	#NULL!	5000000	3	3	1	39	#NULL!	#NULL!	4	1	0	1	0	0	0	0	0	0	0	1	1	0	0	0	0	0		#NULL!	0	1	1	0	0	0
295	190	2		0	20	6	1956	63	3	#NULL!	7	99	99	2018	#NULL!	2	3000000	3	3	1	39	#NULL!	#NULL!	1	1	0	0	0	0	0	0	0	0	0	0	0	0	0	0	0	0		#NULL!	0	0	0	0	0	0
296	303	2		0	26	3	1951	68	3	#NULL!	2	#NULL!	#NULL!	#NULL!	#NULL!	#NULL!	1000000	3	3	1	45	#NULL!	#NULL!	4	0	0	0	1	0	0	0	0	0	0	0	1	1	0	1	0	0		#NULL!	0	0	0	0	0	0
297	259	1		1	10	11	1957	62	3	#NULL!	2	#NULL!	#NULL!	#NULL!	#NULL!	#NULL!	1500000	3	3	0	#NULL!	6	20	4	1	0	0	1	0	0	0	0	0	0	1	0	0	0	1	0	0		#NULL!	0	0	0	0	0	0
298	298	2		0	10	8	1955	64	4	#NULL!	7	#NULL!	#NULL!	2015	#NULL!	4	2300000	3	3	1	30	#NULL!	#NULL!	2	1	0	0	0	0	0	0	0	0	0	0	1	0	0	0	0	0		#NULL!	0	0	0	0	0	1
299	288	10		0	20	5	1995	24	2	#NULL!	4	#NULL!	#NULL!	#NULL!	#NULL!	#NULL!	2000000	3	3	1	25	#NULL!	#NULL!	1	0	0	0	1	0	0	0	0	0	0	0	0	0	0	0	0	0		#NULL!	0	0	0	0	0	0
300	258	4		0	7	10	1977	42	2	#NULL!	4	#NULL!	#NULL!	#NULL!	#NULL!	#NULL!	#NULL!	3	3	1	30	#NULL!	#NULL!	3	1	1	0	0	0	0	0	0	0	0	1	0	0	0	0	0	0		#NULL!	0	0	0	0	0	0
301	16	1		1	20	5	1955	64	2	#NULL!	1	#NULL!	#NULL!	#NULL!	#NULL!	#NULL!	4300000	3	3	1	50	#NULL!	#NULL!	1	1	0	0	0	0	0	0	0	0	0	0	0	0	0	0	0	0		#NULL!	0	0	0	0	0	0
302	18	1		1	5	2	1940	79	3	#NULL!	7	99	99	9999	55	4	2900000	3	3	1	50	#NULL!	#NULL!	1	1	0	0	0	0	0	0	0	0	0	0	0	0	0	0	0	0		#NULL!	0	0	0	0	0	0
303	23	10		0	17	7	1988	31	3	#NULL!	3	#NULL!	#NULL!	#NULL!	#NULL!	#NULL!	3000000	3	3	1	#NULL!	#NULL!	#NULL!	4	1	0	0	0	0	0	0	0	0	0	0	2	0	0	0	0	0		#NULL!	0	0	0	0	0	0
304	302	1		1	12	12	1949	70	3	#NULL!	7	99	99	9999	50	4	#NULL!	3	3	1	50	#NULL!	#NULL!	5	1	0	0	0	0	0	0	0	0	0	0	1	1	0	2	0	0		#NULL!	0	0	0	0	0	0
305	499	2		0	31	1	1973	46	4	#NULL!	5	#NULL!	#NULL!	#NULL!	#NULL!	#NULL!	#NULL!	3	3	1	#NULL!	#NULL!	#NULL!	3	1	0	0	0	0	0	0	0	0	0	1	1	0	0	0	0	0		#NULL!	0	0	0	0	0	0
306	215	5		1	30	8	1988	31	4	#NULL!	3	#NULL!	#NULL!	#NULL!	#NULL!	#NULL!	5000000	3	3	1	5	#NULL!	#NULL!	5	0	0	0	0	1	0	0	0	0	0	2	1	0	0	1	0	0		#NULL!	0	0	0	0	0	0
307	639	1		1	2	3	1971	48	2	#NULL!	1	#NULL!	#NULL!	#NULL!	#NULL!	#NULL!	4000000	3	3	1	29	#NULL!	#NULL!	2	1	0	0	0	0	0	0	0	0	0	0	1	0	0	0	0	0		#NULL!	1	0	0	0	0	0
308	645	1		1	27	11	1954	65	2	#NULL!	1	#NULL!	#NULL!	#NULL!	#NULL!	#NULL!	5000000	3	3	1	34	#NULL!	#NULL!	3	1	0	0	0	0	0	0	0	0	0	0	0	0	0	2	0	0		#NULL!	1	0	0	0	0	0
309	215	3		1	20	1	1983	36	2	#NULL!	3	#NULL!	#NULL!	#NULL!	#NULL!	#NULL!	6000000	3	3	0	#NULL!	0.3	4	4	1	0	0	0	0	0	0	0	0	0	1	2	0	0	0	0	0		#NULL!	1	0	0	0	0	0
310	214	2		0	12	12	1944	75	2	#NULL!	1	#NULL!	#NULL!	#NULL!	#NULL!	#NULL!	2000000	3	3	1	47	#NULL!	#NULL!	1	1	0	0	0	0	0	0	0	0	0	0	0	0	0	0	0	0		#NULL!	1	0	0	0	0	0
311	216	4		0	27	2	2000	19	3	#NULL!	1	#NULL!	#NULL!	#NULL!	#NULL!	#NULL!	2000000	3	3	1	19	#NULL!	#NULL!	3	0	1	1	0	0	0	0	1	0	0	0	0	0	0	0	0	0		#NULL!	0	0	0	0	0	0
312	216	1		1	20	1	1983	36	2	#NULL!	3	#NULL!	#NULL!	#NULL!	#NULL!	#NULL!	6000000	3	3	1	20	#NULL!	#NULL!	3	1	0	0	0	0	0	0	0	0	0	0	2	0	0	0	0	0		#NULL!	0	1	0	0	0	0
313	214	3		1	6	6	1979	40	2	#NULL!	2	#NULL!	#NULL!	#NULL!	#NULL!	#NULL!	4000000	3	3	0	#NULL!	0.5	#NULL!	3	1	0	0	0	0	0	0	0	0	0	1	1	0	0	0	0	0		#NULL!	0	0	0	0	0	0
314	646	5		1	99	99	1960	59	3	#NULL!	1	#NULL!	#NULL!	#NULL!	#NULL!	#NULL!	3000000	3	3	0	#NULL!	0.1	1	2	1	0	0	0	0	0	0	0	0	0	0	1	0	0	0	0	0		#NULL!	0	0	0	0	0	0
315	639	3		1	15	4	1994	25	2	#NULL!	1	#NULL!	#NULL!	#NULL!	#NULL!	#NULL!	4500000	3	3	0	#NULL!	3	15	2	1	0	0	0	0	0	0	0	0	0	0	1	0	0	0	0	0		#NULL!	0	0	1	0	0	0
316	645	3		1	24	4	1975	44	2	#NULL!	2	#NULL!	#NULL!	#NULL!	#NULL!	#NULL!	10000000	3	3	0	#NULL!	0.2	#NULL!	3	1	0	0	0	0	0	0	0	0	0	0	2	0	0	0	0	0		#NULL!	0	0	0	0	0	0
317	796	4		0	20	10	1983	36	2	#NULL!	4	#NULL!	#NULL!	#NULL!	#NULL!	#NULL!	10000000	4	3	0	#NULL!	0.2	3	4	1	0	0	0	0	0	0	0	0	0	0	0	0	0	0	0	0		#NULL!	0	0	0	0	0	0
318	796	2		0	12	9	1959	60	2	#NULL!	1	#NULL!	#NULL!	#NULL!	#NULL!	#NULL!	1000000	3	3	1	37	#NULL!	#NULL!	1	1	0	0	0	0	0	0	0	0	0	0	0	0	0	0	0	0		#NULL!	0	0	0	0	0	0
319	684	1		1	5	8	1962	57	2	#NULL!	1	#NULL!	#NULL!	#NULL!	#NULL!	#NULL!	3000000	3	3	1	37	#NULL!	#NULL!	1	1	0	0	0	0	0	0	0	0	0	0	0	0	0	0	0	0		#NULL!	0	1	0	0	0	0
320	31	1		1	99	99	1941	78	2	#NULL!	1	#NULL!	#NULL!	#NULL!	#NULL!	#NULL!	1000000	3	3	1	50	#NULL!	#NULL!	1	1	0	0	0	0	0	0	0	0	0	0	0	0	0	0	0	0		#NULL!	0	0	0	0	0	0
321	343	4		0	27	12	1982	37	3	#NULL!	4	#NULL!	#NULL!	#NULL!	#NULL!	#NULL!	5500000	3	3	1	37	#NULL!	#NULL!	5	1	1	1	0	0	0	0	0	0	0	1	1	0	0	0	0	0		#NULL!	0	0	1	0	0	0
322	343	5		1	24	7	1983	36	4	#NULL!	5	#NULL!	#NULL!	#NULL!	#NULL!	#NULL!	5500000	3	3	1	12	#NULL!	#NULL!	5	1	0	0	0	1	1	0	0	0	0	1	1	0	0	0	0	0		#NULL!	0	0	0	0	1	0
323	348	10		1	10	11	1999	20	3	#NULL!	1	#NULL!	#NULL!	#NULL!	#NULL!	#NULL!	3000000	3	3	1	4	#NULL!	#NULL!	2	0	0	0	0	0	0	0	0	0	0	0	0	0	0	0	0	1	BAC	#NULL!	0	0	0	0	0	0
324	348	3		1	4	10	1947	72	2	#NULL!	2	#NULL!	#NULL!	#NULL!	#NULL!	#NULL!	3000000	3	3	1	52	#NULL!	#NULL!	2	0	1	0	0	0	0	0	0	0	0	0	0	0	0	0	0	0		#NULL!	0	0	0	0	0	0
325	79	5		1	20	9	1983	36	2	#NULL!	3	#NULL!	#NULL!	#NULL!	#NULL!	#NULL!	7000000	3	3	0	#NULL!	0.3	5	4	1	0	0	0	0	0	0	0	0	0	1	2	0	0	0	0	0		#NULL!	0	0	0	0	0	0
326	61	1		1	18	6	1956	63	1	#NULL!	1	#NULL!	#NULL!	#NULL!	#NULL!	#NULL!	500000	3	3	1	44	#NULL!	#NULL!	1	1	0	0	0	0	0	0	0	0	0	0	0	0	0	0	0	0		#NULL!	0	0	0	0	0	0
327	73	1		1	6	10	1960	59	1	#NULL!	1	#NULL!	#NULL!	#NULL!	#NULL!	#NULL!	4000000	3	3	1	30	#NULL!	#NULL!	2	1	0	0	0	0	0	0	0	0	0	0	0	0	0	0	0	0		#NULL!	0	0	0	0	0	0
328	64	1		1	8	6	1975	44	4	#NULL!	5	#NULL!	#NULL!	#NULL!	#NULL!	#NULL!	8000000	3	3	1	3	#NULL!	#NULL!	3	1	0	0	0	0	0	0	0	0	0	1	1	0	0	0	0	0		#NULL!	0	0	0	0	0	0
329	487	9		1	15	1	1981	38	4	#NULL!	2	#NULL!	#NULL!	#NULL!	#NULL!	#NULL!	10000000	3	3	0	#NULL!	0.6	10	3	1	0	0	0	0	0	0	0	0	0	0	1	1	0	0	0	0		#NULL!	0	0	0	1	1	0
330	487	1		1	25	12	1970	49	1	#NULL!	4	#NULL!	#NULL!	#NULL!	#NULL!	#NULL!	2000000	3	3	1	20	#NULL!	#NULL!	2	1	0	0	0	0	0	0	0	0	0	0	1	0	0	0	0	0		#NULL!	0	0	0	0	0	0
331	341	4		0	9	9	1969	50	3	#NULL!	5	#NULL!	#NULL!	#NULL!	#NULL!	#NULL!	5000000	3	3	1	40	#NULL!	#NULL!	5	1	1	1	0	0	0	0	0	0	0	1	1	0	0	0	0	0		#NULL!	0	1	0	0	0	0
332	483	1		1	10	9	1963	56	1	#NULL!	1	#NULL!	#NULL!	#NULL!	#NULL!	#NULL!	5000000	3	3	1	40	#NULL!	#NULL!	1	1	0	0	0	0	0	0	0	0	0	0	0	0	0	0	0	0		#NULL!	0	0	0	0	0	0
333	319	1		1	17	7	1976	43	1	#NULL!	3	#NULL!	#NULL!	#NULL!	#NULL!	#NULL!	7000000	3	3	1	23	#NULL!	#NULL!	3	1	0	0	0	0	0	0	0	0	0	1	1	0	0	0	0	0		#NULL!	0	0	0	0	0	0
334	319	3		1	30	1	1997	22	4	#NULL!	8	#NULL!	#NULL!	#NULL!	#NULL!	#NULL!	3000000	3	2	0	#NULL!	30	120	3	0	1	1	0	0	0	0	1	0	0	0	0	0	0	0	0	0		#NULL!	0	0	0	0	0	0
335	422	10		1	15	8	1983	36	2	#NULL!	3	#NULL!	#NULL!	#NULL!	#NULL!	#NULL!	5000000	3	3	0	#NULL!	0.5	10	3	1	0	0	0	0	0	0	0	0	0	0	2	0	0	0	0	0		#NULL!	0	0	0	0	0	0
336	71	7		0	28	9	1973	46	2	#NULL!	3	#NULL!	#NULL!	#NULL!	#NULL!	#NULL!	5000000	3	3	1	46	#NULL!	#NULL!	6	1	1	0	0	0	0	0	0	0	0	3	1	0	0	0	0	0		#NULL!	0	1	0	0	0	0
337	79	4		0	19	8	1972	47	2	#NULL!	3	#NULL!	#NULL!	#NULL!	#NULL!	#NULL!	7000000	3	3	0	#NULL!	0.3	5	4	1	0	0	0	0	0	0	0	0	0	1	2	0	0	0	0	0		#NULL!	0	0	0	0	0	0
338	63	10		1	9	7	1990	29	4	#NULL!	3	#NULL!	#NULL!	#NULL!	#NULL!	#NULL!	5000000	3	3	0	#NULL!	0.3	10	3	1	0	0	0	0	0	0	0	0	0	0	2	0	0	0	0	0		#NULL!	0	0	0	0	0	0
339	341	4		0	24	2	1971	48	3	#NULL!	4	#NULL!	#NULL!	#NULL!	#NULL!	#NULL!	10000000	3	3	0	#NULL!	2	17	3	1	0	0	0	0	0	0	0	0	0	0	2	0	0	0	0	0		#NULL!	0	1	0	0	0	0
340	340	4		1	9	7	1983	36	2	#NULL!	1	#NULL!	#NULL!	#NULL!	#NULL!	#NULL!	2000000	3	3	0	#NULL!	1	15	2	0	0	0	0	0	0	0	0	0	0	1	1	0	0	0	0	0		#NULL!	0	0	0	0	0	0
341	340	4		0	20	5	1985	34	2	#NULL!	4	#NULL!	#NULL!	#NULL!	#NULL!	#NULL!	7000000	3	3	0	#NULL!	#NULL!	#NULL!	2	1	0	0	0	0	0	0	0	0	0	1	0	0	0	0	0	0		#NULL!	0	0	0	0	0	0
342	346	2		0	1	1	1948	71	1	#NULL!	1	#NULL!	#NULL!	#NULL!	#NULL!	#NULL!	1000000	3	3	1	48	#NULL!	#NULL!	4	1	0	0	0	0	0	0	0	0	0	0	0	1	0	2	0	0		#NULL!	0	0	0	0	0	0
343	62	1		1	99	99	1973	46	1	#NULL!	3	#NULL!	#NULL!	#NULL!	#NULL!	#NULL!	5000000	3	3	1	32	#NULL!	#NULL!	1	1	0	0	0	0	0	0	0	0	0	0	0	0	0	0	0	0		#NULL!	0	0	0	0	0	0
344	346	5		1	19	8	1996	23	3	#NULL!	4	#NULL!	#NULL!	#NULL!	#NULL!	#NULL!	5000000	3	3	1	6	#NULL!	#NULL!	4	0	0	0	0	1	1	0	0	0	0	1	1	0	0	0	0	0		#NULL!	0	0	0	0	1	0
345	490	4		0	7	5	1983	36	2	#NULL!	4	#NULL!	#NULL!	#NULL!	#NULL!	#NULL!	4000000	3	3	0	#NULL!	100	150	2	1	0	0	0	0	0	0	0	0	0	0	1	0	0	0	0	0		#NULL!	0	0	0	0	0	0
346	80	1		1	99	99	1946	73	1	#NULL!	1	#NULL!	#NULL!	#NULL!	#NULL!	#NULL!	1000000	3	3	1	52	#NULL!	#NULL!	3	1	0	0	0	0	0	0	0	0	0	1	0	0	0	1	0	0		#NULL!	0	0	0	0	0	0
347	80	3		1	99	99	1980	39	2	#NULL!	4	#NULL!	#NULL!	#NULL!	#NULL!	#NULL!	5000000	3	3	0	#NULL!	0.05	5	3	1	0	0	0	0	0	0	0	0	0	2	0	0	0	0	0	0		#NULL!	0	0	0	0	0	0
348	489	1		1	16	1	1952	67	1	#NULL!	2	#NULL!	#NULL!	#NULL!	#NULL!	#NULL!	1000000	3	3	1	43	#NULL!	#NULL!	5	1	0	0	0	0	0	0	0	0	0	0	1	1	0	2	0	0		#NULL!	0	0	0	0	0	0
349	489	4		0	18	1	1977	42	2	#NULL!	4	#NULL!	#NULL!	#NULL!	#NULL!	#NULL!	5000000	3	3	1	42	#NULL!	#NULL!	5	1	1	1	0	0	0	0	0	0	0	0	2	0	0	0	0	0		#NULL!	0	0	0	0	0	0
350	488	1		1	25	3	1962	57	1	#NULL!	2	#NULL!	#NULL!	#NULL!	#NULL!	#NULL!	700000	3	3	1	32	#NULL!	#NULL!	2	1	0	0	0	1	0	0	0	0	0	0	0	0	0	0	0	0		#NULL!	0	0	0	1	0	0
351	347	3		1	1	8	1997	22	3	#NULL!	0	#NULL!	#NULL!	#NULL!	#NULL!	#NULL!	1500000	3	3	1	22	#NULL!	#NULL!	2	0	1	1	0	0	0	0	0	0	0	0	0	0	0	0	0	0		#NULL!	0	0	0	0	0	0
352	347	1		1	14	6	1971	48	2	#NULL!	3	#NULL!	#NULL!	#NULL!	#NULL!	#NULL!	4000000	3	3	1	26	#NULL!	#NULL!	2	1	0	0	0	0	0	0	0	0	0	1	0	0	0	0	0	0		#NULL!	0	0	0	0	0	0
354	318	4		0	9	3	1988	31	2	#NULL!	4	#NULL!	#NULL!	#NULL!	#NULL!	#NULL!	7500000	3	3	1	#NULL!	#NULL!	#NULL!	4	1	1	1	0	0	0	0	0	0	0	0	1	0	0	0	0	0		#NULL!	0	0	0	0	0	0
356	92	1		1	23	12	1950	69	4	#NULL!	7	23	12	1993	#NULL!	4	3000000	3	3	1	50	#NULL!	#NULL!	1	1	0	0	0	0	0	0	0	0	0	0	0	0	0	0	0	0		#NULL!	0	0	0	0	0	0
357	755	1		1	99	99	1959	60	2	#NULL!	3	#NULL!	#NULL!	#NULL!	#NULL!	#NULL!	1500000	3	3	1	41	#NULL!	#NULL!	8	1	0	0	0	0	0	0	0	0	0	1	2	1	0	3	0	0		#NULL!	0	0	0	0	0	0
358	755	4		0	22	7	1984	35	2	#NULL!	3	#NULL!	#NULL!	#NULL!	#NULL!	#NULL!	1000000	3	3	1	35	#NULL!	#NULL!	8	1	1	1	0	0	0	1	1	0	0	0	2	0	0	1	0	0		#NULL!	0	0	0	0	0	0
359	908	2		0	99	99	1953	66	1	#NULL!	1	#NULL!	#NULL!	#NULL!	#NULL!	#NULL!	1000000	3	3	1	45	#NULL!	#NULL!	1	1	0	0	0	0	0	0	0	0	0	0	0	0	0	0	0	0		#NULL!	0	0	0	0	0	0
360	908	4		0	16	2	1975	44	4	#NULL!	3	#NULL!	#NULL!	#NULL!	#NULL!	#NULL!	5000000	3	3	0	#NULL!	0.6	10	3	1	0	0	0	0	0	0	0	0	0	2	0	0	0	0	0	0		#NULL!	0	0	0	0	0	0
361	897	1		1	1	10	1956	63	2	#NULL!	3	#NULL!	#NULL!	#NULL!	#NULL!	#NULL!	5000000	3	3	1	44	#NULL!	#NULL!	2	1	0	0	0	0	0	0	0	0	0	0	0	0	0	0	0	0		#NULL!	0	0	0	0	0	0
362	904	3		1	2	2	1976	43	4	#NULL!	5	#NULL!	#NULL!	#NULL!	#NULL!	#NULL!	7500000	3	3	1	44	#NULL!	#NULL!	5	1	1	1	0	0	0	0	0	0	0	0	2	0	0	0	0	0		#NULL!	0	0	0	0	0	0
363	897	4		0	24	10	1978	41	2	#NULL!	3	#NULL!	#NULL!	#NULL!	#NULL!	#NULL!	2000000	3	3	0	#NULL!	4.5	2	4	1	0	0	0	0	0	0	0	0	0	1	2	0	0	0	0	0		#NULL!	0	0	0	0	0	0
364	98	4		0	5	1	1980	39	4	#NULL!	3	#NULL!	#NULL!	#NULL!	#NULL!	#NULL!	5000000	3	3	1	41	#NULL!	#NULL!	5	1	1	0	0	0	0	0	0	0	0	2	1	0	0	0	0	0		#NULL!	0	0	0	0	0	0
365	756	2		0	5	8	1967	52	3	#NULL!	2	#NULL!	#NULL!	#NULL!	#NULL!	#NULL!	3000000	3	3	1	30	#NULL!	#NULL!	3	1	0	0	0	0	0	0	0	0	0	0	2	0	0	0	0	0		#NULL!	0	0	0	0	0	0
366	756	4		0	29	3	1993	26	4	#NULL!	6	#NULL!	#NULL!	#NULL!	#NULL!	#NULL!	5000000	3	3	1	26	#NULL!	#NULL!	3	0	1	1	0	0	0	0	1	0	0	0	0	0	0	0	0	0		#NULL!	0	0	0	0	0	0
367	896	3		1	99	11	1980	39	4	#NULL!	5	#NULL!	#NULL!	#NULL!	#NULL!	#NULL!	6000000	3	3	0	#NULL!	0.5	5	3	1	0	0	0	0	0	0	0	0	0	1	1	0	0	0	0	0		#NULL!	0	0	0	0	0	0
368	91	3		1	26	6	1977	42	4	#NULL!	5	#NULL!	#NULL!	#NULL!	#NULL!	#NULL!	5000000	3	3	0	#NULL!	26	45	3	1	0	0	0	0	0	0	0	0	0	2	0	0	0	0	0	0		#NULL!	0	0	0	0	0	0
369	895	4		0	99	6	1970	49	4	#NULL!	5	#NULL!	#NULL!	#NULL!	#NULL!	#NULL!	10000000	3	3	0	#NULL!	26	45	3	1	0	0	0	0	0	0	0	0	0	1	1	0	0	0	0	0		#NULL!	0	0	0	0	0	0
370	895	2		0	20	10	1942	77	4	#NULL!	7	20	2	2003	#NULL!	4	6900000	3	3	1	56	#NULL!	#NULL!	1	1	0	0	0	0	0	0	0	0	0	0	0	0	0	0	0	0		#NULL!	0	0	0	0	0	0
375	636	4		0	23	5	1981	38	2	#NULL!	2	#NULL!	#NULL!	#NULL!	#NULL!	#NULL!	5000000	3	3	0	#NULL!	0.5	#NULL!	3	1	0	0	0	0	0	0	0	0	0	1	1	0	0	0	0	0		#NULL!	0	0	0	0	0	0
376	311	3		1	22	7	1996	23	2	#NULL!	1	#NULL!	#NULL!	#NULL!	#NULL!	#NULL!	3000000	3	3	0	#NULL!	3	15	4	1	0	0	0	1	0	0	0	0	0	0	2	0	0	0	0	0		#NULL!	0	0	0	0	0	0
377	311	1		1	2	9	1971	48	2	#NULL!	3	#NULL!	#NULL!	#NULL!	#NULL!	#NULL!	6000000	3	3	1	30	#NULL!	#NULL!	2	1	0	0	0	0	0	0	0	0	0	0	1	0	0	0	0	0		#NULL!	0	0	0	0	0	0
378	627	2		0	9	1	1966	53	1	#NULL!	4	#NULL!	#NULL!	#NULL!	#NULL!	#NULL!	6000000	3	3	1	28	#NULL!	#NULL!	1	1	0	0	0	0	0	0	0	0	0	0	0	0	0	0	0	0		#NULL!	0	0	0	0	0	0
379	627	3		1	20	9	1991	28	3	#NULL!	1	#NULL!	#NULL!	#NULL!	#NULL!	#NULL!	5000000	3	3	0	#NULL!	8	20	1	0	0	0	0	0	0	0	0	0	0	0	1	0	0	0	0	0		#NULL!	0	0	0	0	0	0
380	649	3		1	19	8	1990	29	5	#NULL!	4	#NULL!	#NULL!	#NULL!	#NULL!	#NULL!	5000000	3	3	0	#NULL!	10	30	4	0	0	0	0	1	1	0	1	0	0	0	1	0	0	0	0	0		#NULL!	0	0	0	0	0	0
381	649	4		0	22	9	1994	25	5	#NULL!	4	#NULL!	#NULL!	#NULL!	#NULL!	#NULL!	10000000	3	3	1	26	#NULL!	#NULL!	1	0	1	0	0	0	0	0	0	0	0	0	0	0	0	0	0	0		#NULL!	0	0	0	0	0	0
382	631	2		0	20	9	1965	54	2	#NULL!	3	#NULL!	#NULL!	#NULL!	#NULL!	#NULL!	4500000	3	3	1	28	#NULL!	#NULL!	3	1	0	0	0	0	0	0	0	0	0	0	2	0	0	0	0	0		#NULL!	0	0	0	0	0	0
383	462	10		0	5	3	1977	42	2	#NULL!	4	#NULL!	#NULL!	#NULL!	#NULL!	#NULL!	6000000	3	3	0	#NULL!	0.02	1	3	1	0	0	0	0	0	0	0	0	0	1	1	0	0	0	0	0		#NULL!	0	0	0	0	0	0
384	462	11		0	10	3	1961	58	2	#NULL!	2	#NULL!	#NULL!	#NULL!	#NULL!	#NULL!	5000000	3	3	0	#NULL!	0.03	2	2	1	1	0	0	0	0	0	0	0	0	0	0	0	0	0	0	0		#NULL!	0	1	0	0	0	0
385	453	10		1	18	3	1950	69	2	#NULL!	1	#NULL!	#NULL!	#NULL!	#NULL!	#NULL!	1000000	3	3	0	#NULL!	0.01	1	1	1	0	0	0	0	0	0	0	0	0	0	0	0	0	0	0	0		#NULL!	0	0	0	0	0	0
386	631	4		0	2	8	1993	26	3	#NULL!	2	#NULL!	#NULL!	#NULL!	#NULL!	#NULL!	10000000	3	3	1	26	#NULL!	#NULL!	3	0	1	1	0	0	0	0	1	0	0	0	0	0	0	0	0	0		#NULL!	0	0	1	0	0	0
387	457	1		1	15	8	1969	50	2	#NULL!	2	#NULL!	#NULL!	#NULL!	#NULL!	#NULL!	2000000	3	3	1	30	#NULL!	#NULL!	3	1	0	0	0	0	0	0	0	0	0	1	1	0	0	0	0	0		#NULL!	0	0	0	0	0	0
388	457	4		0	8	10	1991	28	3	#NULL!	4	#NULL!	#NULL!	#NULL!	#NULL!	#NULL!	6000000	3	3	1	28	#NULL!	#NULL!	3	0	1	1	0	0	0	1	0	0	0	0	0	0	0	0	0	0		#NULL!	0	0	0	0	0	0
389	316	4		0	13	5	1990	29	3	#NULL!	4	#NULL!	#NULL!	#NULL!	#NULL!	#NULL!	7000000	3	3	1	29	#NULL!	#NULL!	3	1	1	0	0	0	0	0	0	0	0	1	0	0	0	0	0	0		#NULL!	0	0	0	0	0	0
390	316	5		1	11	9	1993	26	3	#NULL!	4	#NULL!	#NULL!	#NULL!	#NULL!	#NULL!	6000000	3	3	1	7	#NULL!	#NULL!	3	1	0	0	0	1	0	0	0	0	0	1	0	0	0	0	0	0		#NULL!	0	0	0	0	0	0
391	636	2		0	10	11	1955	64	1	#NULL!	4	#NULL!	#NULL!	#NULL!	#NULL!	#NULL!	3000000	3	3	1	33	#NULL!	#NULL!	2	1	0	0	0	0	0	0	0	0	0	0	1	0	0	0	0	0		#NULL!	0	0	0	0	0	0
392	686	3		1	12	9	1983	36	3	#NULL!	4	#NULL!	#NULL!	#NULL!	#NULL!	#NULL!	6000000	3	3	0	#NULL!	1	10	2	1	0	0	0	0	0	0	0	0	0	1	0	0	0	0	0	0		#NULL!	0	0	0	0	0	0
393	455	5		1	5	8	1970	49	2	#NULL!	4	#NULL!	#NULL!	#NULL!	#NULL!	#NULL!	7000000	3	3	0	#NULL!	0.1	#NULL!	2	0	0	0	0	0	0	0	0	0	0	0	1	1	0	0	0	0		#NULL!	0	0	0	0	0	0
394	686	5		1	4	1	1985	34	3	#NULL!	4	#NULL!	#NULL!	#NULL!	#NULL!	#NULL!	5000000	3	3	1	14	#NULL!	#NULL!	3	1	0	0	0	1	0	0	0	0	0	1	0	0	0	0	0	0		#NULL!	0	0	0	0	0	0
401	208	1		1	5	6	1954	65	2	#NULL!	2	#NULL!	#NULL!	#NULL!	#NULL!	#NULL!	1000000	3	3	1	47	#NULL!	#NULL!	2	1	0	0	0	0	0	0	0	0	0	0	1	0	0	0	0	0		#NULL!	0	0	0	0	0	0
402	207	1		1	8	10	1954	65	1	#NULL!	2	#NULL!	#NULL!	#NULL!	#NULL!	#NULL!	600000	3	3	1	50	#NULL!	#NULL!	1	1	0	0	0	0	0	0	0	0	0	0	0	0	0	0	0	0		#NULL!	0	0	0	0	0	0
403	37	2		0	25	7	1952	67	2	#NULL!	2	#NULL!	#NULL!	#NULL!	#NULL!	#NULL!	1000000	3	3	1	50	#NULL!	#NULL!	1	1	0	0	0	0	0	0	0	0	0	0	0	0	0	0	0	0		#NULL!	0	0	0	0	0	0
404	40	1		1	7	6	1964	55	2	#NULL!	2	#NULL!	#NULL!	#NULL!	#NULL!	#NULL!	600000	2	3	1	30	#NULL!	#NULL!	3	1	0	0	0	0	0	0	0	0	0	1	1	0	0	0	0	0		#NULL!	0	0	0	1	0	0
405	210	4		0	27	7	1965	54	2	#NULL!	2	#NULL!	#NULL!	#NULL!	#NULL!	#NULL!	2000000	3	3	0	#NULL!	0.01	#NULL!	3	1	0	0	0	0	0	0	0	0	0	1	1	0	0	0	0	0		#NULL!	0	0	0	0	0	0
406	467	4		0	2	10	1987	32	4	#NULL!	4	#NULL!	#NULL!	#NULL!	#NULL!	#NULL!	7000000	3	3	1	32	#NULL!	#NULL!	4	1	1	1	0	0	0	0	0	0	0	1	0	0	0	0	0	0		#NULL!	0	0	1	0	0	0
407	431	4		1	19	8	1984	35	4	#NULL!	4	#NULL!	#NULL!	#NULL!	#NULL!	#NULL!	6000000	3	3	1	9	#NULL!	#NULL!	4	1	0	0	0	1	0	0	0	0	0	1	1	0	0	0	0	0		#NULL!	0	0	0	0	0	0
408	209	2		0	13	8	1957	62	3	#NULL!	2	#NULL!	#NULL!	#NULL!	#NULL!	#NULL!	2000000	3	3	1	36	#NULL!	#NULL!	8	1	0	0	0	0	0	0	0	0	0	0	2	2	0	3	0	0		#NULL!	0	0	0	0	0	0
409	209	4		0	10	10	1984	35	3	#NULL!	4	#NULL!	#NULL!	#NULL!	#NULL!	#NULL!	7000000	3	3	1	35	#NULL!	#NULL!	8	1	1	1	0	0	0	0	1	0	0	1	1	0	0	1	0	1	EM DAU	#NULL!	0	0	0	0	0	0
410	208	4		0	8	3	1976	43	3	#NULL!	4	#NULL!	#NULL!	#NULL!	#NULL!	#NULL!	4000000	3	3	1	43	#NULL!	#NULL!	2	0	1	1	0	0	0	0	0	0	0	0	0	0	0	0	0	0		#NULL!	0	0	0	0	0	0
411	464	4		0	19	3	1983	36	4	#NULL!	5	#NULL!	#NULL!	#NULL!	#NULL!	#NULL!	7000000	3	3	0	#NULL!	4	15	3	1	0	0	0	0	0	0	0	0	1	1	0	0	0	0	0	0		#NULL!	0	0	0	0	0	0
412	466	11		0	1	1	1956	63	3	#NULL!	3	#NULL!	#NULL!	#NULL!	#NULL!	#NULL!	8000000	3	3	0	#NULL!	0.5	5	2	1	0	0	0	0	0	0	0	0	0	0	1	0	0	0	0	0		#NULL!	0	0	0	0	0	0
413	494	3		1	7	5	1979	40	3	#NULL!	4	#NULL!	#NULL!	#NULL!	#NULL!	#NULL!	6000000	3	3	0	#NULL!	1	10	3	0	0	0	0	0	0	0	0	0	0	2	1	0	0	0	0	0		#NULL!	0	0	0	0	0	0
414	309	2		0	23	11	1941	78	4	#NULL!	7	99	99	1987	46	2	7000000	3	3	1	59	#NULL!	#NULL!	2	1	0	0	0	0	0	0	0	0	0	0	1	0	0	0	0	0		#NULL!	0	0	0	0	0	0
415	309	4		0	18	6	1960	59	4	#NULL!	7	20	8	2012	52	3	4500000	3	3	1	59	#NULL!	#NULL!	2	0	1	1	0	0	0	0	0	0	0	0	0	0	0	0	0	0		#NULL!	0	0	1	0	0	0
416	205	4		0	10	6	1979	40	3	#NULL!	3	#NULL!	#NULL!	#NULL!	#NULL!	#NULL!	8000000	4	3	0	#NULL!	0.5	5	2	1	0	0	0	0	0	0	0	0	0	0	1	0	0	0	0	0		#NULL!	0	0	1	0	0	0
417	37	3		1	17	9	1975	44	2	#NULL!	3	#NULL!	#NULL!	#NULL!	#NULL!	#NULL!	5000000	3	3	0	#NULL!	1	10	3	1	0	0	0	0	0	0	0	0	0	1	1	0	0	0	0	0		#NULL!	0	0	0	0	0	0
418	207	3		1	6	3	1985	34	4	#NULL!	3	#NULL!	#NULL!	#NULL!	#NULL!	#NULL!	10000000	4	3	0	#NULL!	70	120	3	1	0	0	0	0	0	0	0	0	0	2	0	0	0	0	0	0		#NULL!	0	0	0	0	0	0
419	642	1		1	9	3	1976	43	2	#NULL!	2	#NULL!	#NULL!	#NULL!	#NULL!	#NULL!	3000000	3	3	1	14	#NULL!	#NULL!	3	1	0	0	0	1	0	0	1	0	0	0	0	0	0	0	0	0		#NULL!	0	0	0	1	0	0
420	642	4		0	16	1	2005	14	2	#NULL!	8	#NULL!	#NULL!	#NULL!	#NULL!	#NULL!	#NULL!	3	3	1	14	#NULL!	#NULL!	3	0	1	1	1	0	0	0	0	0	0	0	0	0	0	0	0	0		#NULL!	0	1	0	0	0	0
421	712	2		0	1	5	1992	27	2	#NULL!	7	99	99	9998	60	#NULL!	4000000	3	3	1	35	#NULL!	#NULL!	5	1	0	0	0	0	0	0	0	0	0	0	1	1	0	2	0	0		#NULL!	0	0	0	0	0	0
422	716	3		1	2	5	1965	54	4	#NULL!	5	#NULL!	#NULL!	#NULL!	#NULL!	#NULL!	4000000	3	3	0	#NULL!	1	#NULL!	3	1	0	0	0	0	0	0	0	0	0	1	1	0	0	0	0	0		#NULL!	0	0	0	0	0	0
423	576	1		1	10	11	1977	42	2	#NULL!	2	#NULL!	#NULL!	#NULL!	#NULL!	#NULL!	4000000	3	3	1	#NULL!	#NULL!	#NULL!	2	1	0	0	0	0	0	0	0	0	0	0	0	0	0	0	0	1	NGUOI GIUP VIEC	#NULL!	0	0	0	0	0	0
424	575	3		1	27	12	1970	49	3	#NULL!	4	#NULL!	#NULL!	#NULL!	#NULL!	#NULL!	3000000	3	3	1	#NULL!	#NULL!	#NULL!	4	1	1	0	0	0	0	0	0	0	0	0	2	0	0	0	0	0		#NULL!	0	0	0	0	0	0
425	688	2		0	12	6	1979	40	4	#NULL!	4	#NULL!	#NULL!	#NULL!	#NULL!	#NULL!	5000000	3	3	1	10	#NULL!	#NULL!	3	1	0	0	0	0	0	0	0	0	0	1	1	0	0	0	0	0		#NULL!	0	0	0	0	0	0
426	692	1		1	5	12	1953	66	2	#NULL!	7	99	99	1991	#NULL!	4	4000000	3	3	1	30	#NULL!	#NULL!	5	1	0	0	0	0	0	0	0	0	0	0	1	1	0	2	0	0		#NULL!	0	0	0	0	0	0
427	24	5		1	30	9	1973	46	2	#NULL!	1	#NULL!	#NULL!	#NULL!	#NULL!	#NULL!	1500000	3	3	1	20	#NULL!	#NULL!	4	1	0	0	0	1	0	0	0	0	0	1	1	0	0	0	0	0		#NULL!	0	0	0	0	0	0
428	301	2		0	1	2	1964	55	2	#NULL!	2	#NULL!	#NULL!	#NULL!	#NULL!	#NULL!	1000000	3	3	1	30	#NULL!	#NULL!	5	1	0	0	0	0	0	0	0	0	0	1	0	0	1	2	0	0		#NULL!	0	0	0	0	0	0
429	692	4		0	4	12	1987	32	4	#NULL!	4	#NULL!	#NULL!	#NULL!	#NULL!	#NULL!	5000000	3	3	1	20	#NULL!	#NULL!	5	1	1	1	0	0	0	0	0	0	0	1	1	0	0	0	0	0		#NULL!	0	0	0	0	0	0
430	648	3		1	12	3	1990	29	4	#NULL!	5	#NULL!	#NULL!	#NULL!	#NULL!	#NULL!	4000000	3	3	1	20	#NULL!	#NULL!	5	1	1	1	0	0	0	0	0	0	0	1	1	0	0	0	0	0		#NULL!	0	0	0	0	0	0
431	688	14	ME DE	1	99	99	1962	57	4	#NULL!	7	99	99	9998	55	4	4000000	3	3	2	20	1	#NULL!	0	#NULL!	#NULL!	#NULL!	#NULL!	#NULL!	#NULL!	#NULL!	#NULL!	#NULL!	#NULL!	#NULL!	#NULL!	#NULL!	#NULL!	#NULL!	#NULL!	#NULL!		#NULL!	0	0	0	0	0	0
432	713	1		1	10	5	1949	70	3	#NULL!	7	99	99	9998	55	#NULL!	4000000	3	3	1	35	#NULL!	#NULL!	4	1	0	0	0	0	0	0	0	0	0	0	1	1	0	1	0	0		#NULL!	0	0	0	0	0	0
433	648	2		0	23	12	1957	62	3	#NULL!	3	#NULL!	#NULL!	#NULL!	#NULL!	#NULL!	3000000	3	3	1	30	#NULL!	#NULL!	5	1	0	0	0	0	0	0	0	0	0	0	1	1	0	2	0	0		#NULL!	0	0	0	0	0	0
434	712	4		0	10	5	1979	40	3	#NULL!	4	#NULL!	#NULL!	#NULL!	#NULL!	#NULL!	3500000	3	3	1	25	#NULL!	#NULL!	5	1	1	1	0	0	0	0	0	0	0	0	2	0	0	0	0	0		#NULL!	0	0	0	0	0	0
435	34	1		1	1	1	1942	77	2	#NULL!	1	#NULL!	#NULL!	#NULL!	#NULL!	#NULL!	5700000	3	3	1	52	#NULL!	#NULL!	5	1	0	0	0	0	0	0	0	0	0	0	1	1	0	2	0	0		#NULL!	0	0	0	0	0	0
436	34	4		0	8	3	1975	44	5	#NULL!	6	#NULL!	#NULL!	#NULL!	#NULL!	#NULL!	8000000	3	3	1	45	#NULL!	#NULL!	5	1	1	1	0	0	0	0	0	0	0	1	1	0	0	0	0	0		#NULL!	0	0	0	0	0	0
437	212	1		1	10	12	1964	55	2	#NULL!	3	#NULL!	#NULL!	#NULL!	#NULL!	#NULL!	5000000	3	3	1	37	#NULL!	#NULL!	1	1	0	0	0	0	0	0	0	0	0	0	0	0	0	0	0	0		#NULL!	0	0	0	0	0	0
438	212	5		1	15	11	1988	31	3	#NULL!	1	#NULL!	#NULL!	#NULL!	#NULL!	#NULL!	10000000	3	3	0	#NULL!	0.01	#NULL!	2	1	0	0	0	0	0	0	0	0	0	0	1	0	0	0	0	0		#NULL!	0	0	0	0	0	0
439	317	1		1	24	2	1962	57	2	#NULL!	1	#NULL!	#NULL!	#NULL!	#NULL!	#NULL!	3000000	3	3	1	40	#NULL!	#NULL!	2	1	0	0	0	0	1	0	0	0	0	0	0	0	0	0	0	0		#NULL!	0	0	0	0	1	0
440	317	3		1	99	99	1973	46	2	#NULL!	4	#NULL!	#NULL!	#NULL!	#NULL!	#NULL!	5000000	3	3	0	#NULL!	0.5	5	1	0	0	0	0	0	0	0	0	0	0	0	1	0	0	0	0	0		#NULL!	0	1	0	0	0	1
441	643	1		1	26	2	1963	56	2	#NULL!	3	#NULL!	#NULL!	#NULL!	#NULL!	#NULL!	2000000	3	3	1	40	#NULL!	#NULL!	4	1	0	0	0	0	0	0	0	0	0	0	1	1	0	1	0	0		#NULL!	0	0	0	0	0	0
442	493	1		1	28	3	1955	64	2	#NULL!	1	#NULL!	#NULL!	#NULL!	#NULL!	#NULL!	5000000	3	3	1	44	#NULL!	#NULL!	1	1	0	0	0	0	0	0	0	0	0	0	0	0	0	0	0	0		#NULL!	0	0	0	0	0	0
443	493	3		1	4	5	1983	36	2	#NULL!	4	#NULL!	#NULL!	#NULL!	#NULL!	#NULL!	5000000	3	3	0	#NULL!	0.3	4	6	1	0	0	0	1	1	0	0	0	0	3	0	0	0	0	0	0		#NULL!	1	0	0	1	1	0
444	32	3		1	16	9	1962	57	5	#NULL!	7	1	10	2017	#NULL!	4	3600000	3	3	1	8	#NULL!	#NULL!	2	0	1	0	0	0	0	0	0	0	0	0	1	0	0	0	0	0		#NULL!	0	0	0	0	0	0
445	492	4		1	27	10	1970	49	3	#NULL!	1	#NULL!	#NULL!	#NULL!	#NULL!	#NULL!	6000000	3	3	1	50	#NULL!	#NULL!	4	1	0	1	0	0	0	0	0	0	0	1	1	0	0	0	0	0		#NULL!	0	0	0	0	0	0
446	492	5		1	3	1	1974	45	2	#NULL!	4	#NULL!	#NULL!	#NULL!	#NULL!	#NULL!	6000000	3	3	1	15	#NULL!	#NULL!	4	1	0	0	0	0	1	0	0	0	0	1	1	0	0	0	0	0		#NULL!	0	0	0	0	0	0
447	643	4		0	16	3	1985	34	3	#NULL!	4	#NULL!	#NULL!	#NULL!	#NULL!	#NULL!	8000000	3	3	1	34	#NULL!	#NULL!	4	1	1	1	0	0	0	0	0	0	0	0	1	0	0	0	0	0		#NULL!	0	0	0	0	0	0
448	33	4		0	22	8	1994	25	3	#NULL!	4	#NULL!	#NULL!	#NULL!	#NULL!	#NULL!	7000000	3	3	1	26	#NULL!	#NULL!	4	1	1	1	0	0	0	0	0	0	0	1	0	0	0	0	0	0		#NULL!	0	0	0	0	0	0
449	463	1		1	3	11	1975	44	2	#NULL!	4	#NULL!	#NULL!	#NULL!	#NULL!	#NULL!	5000000	3	3	1	26	#NULL!	#NULL!	3	1	0	0	0	0	0	0	0	0	0	1	1	0	0	0	0	0		#NULL!	0	0	0	0	0	0
450	463	12		1	6	5	1962	57	2	#NULL!	3	#NULL!	#NULL!	#NULL!	#NULL!	#NULL!	5000000	3	3	0	#NULL!	0.4	5	2	1	0	0	0	1	0	0	0	0	0	0	0	0	0	0	0	0		#NULL!	0	0	0	0	0	0
451	638	1		1	7	3	1979	40	2	#NULL!	1	#NULL!	#NULL!	#NULL!	#NULL!	#NULL!	3000000	3	3	1	18	#NULL!	#NULL!	3	1	0	0	0	0	0	0	0	0	0	0	2	0	0	0	0	0		#NULL!	0	0	0	0	0	0
452	638	14	ME	1	99	99	1955	64	1	#NULL!	1	#NULL!	#NULL!	#NULL!	#NULL!	#NULL!	500000	3	3	0	#NULL!	0.3	4	1	0	0	0	0	0	0	0	0	0	0	0	1	0	0	0	0	0		#NULL!	0	0	0	0	0	0
453	455	2		0	27	1	1939	80	2	#NULL!	1	#NULL!	#NULL!	#NULL!	#NULL!	#NULL!	1000000	3	3	1	59	#NULL!	#NULL!	1	1	0	0	0	0	0	0	0	0	0	0	0	0	0	0	0	0		#NULL!	0	0	0	0	0	0
454	468	2		0	1	1	1953	66	1	#NULL!	1	#NULL!	#NULL!	#NULL!	#NULL!	#NULL!	2000000	3	3	1	46	#NULL!	#NULL!	4	1	0	0	0	0	0	0	0	0	0	0	0	1	0	2	0	0		#NULL!	0	0	0	0	0	0
455	468	5		1	13	7	1975	44	2	#NULL!	1	#NULL!	#NULL!	#NULL!	#NULL!	#NULL!	3000000	3	3	1	25	#NULL!	#NULL!	4	0	0	0	0	1	1	0	0	0	0	0	2	0	0	0	0	0		#NULL!	0	0	0	0	0	0
456	454	2		0	27	4	1941	78	3	#NULL!	1	#NULL!	#NULL!	#NULL!	#NULL!	#NULL!	3000000	3	3	1	47	#NULL!	#NULL!	5	1	0	0	0	0	0	0	0	0	0	0	1	1	0	2	0	0		#NULL!	0	0	0	0	0	0
457	458	5		1	22	8	1983	36	4	#NULL!	5	#NULL!	#NULL!	#NULL!	#NULL!	#NULL!	4000000	3	3	1	12	#NULL!	#NULL!	5	1	0	0	0	1	1	0	0	0	0	1	1	0	0	0	0	0		#NULL!	0	0	0	0	0	0
458	458	4		0	19	4	1979	40	5	#NULL!	5	#NULL!	#NULL!	#NULL!	#NULL!	#NULL!	6000000	3	3	1	40	#NULL!	#NULL!	5	1	1	1	0	0	0	0	0	0	0	1	1	0	0	0	0	0		#NULL!	0	0	0	0	0	0
459	635	1		1	2	4	1966	53	2	#NULL!	1	#NULL!	#NULL!	#NULL!	#NULL!	#NULL!	3000000	3	3	1	30	#NULL!	#NULL!	1	1	0	0	0	0	0	0	0	0	0	0	0	0	0	0	0	0		#NULL!	0	1	0	0	0	0
460	687	3		1	22	9	1967	52	2	#NULL!	1	#NULL!	#NULL!	#NULL!	#NULL!	#NULL!	3000000	3	3	0	#NULL!	0.5	3	5	1	0	0	0	0	0	0	0	0	0	0	1	1	0	2	0	0		#NULL!	0	0	0	0	0	0
461	687	3		1	25	9	1975	44	3	#NULL!	4	#NULL!	#NULL!	#NULL!	#NULL!	#NULL!	4000000	3	3	1	10	#NULL!	#NULL!	4	1	1	0	0	0	0	0	0	0	0	0	2	0	0	0	0	0		#NULL!	0	0	0	0	0	0
462	635	14	CHAU VO	0	13	5	1996	23	2	#NULL!	4	#NULL!	#NULL!	#NULL!	#NULL!	#NULL!	5000000	3	3	0	#NULL!	0.4	4	3	0	1	1	0	0	0	1	0	0	0	0	0	0	0	0	0	0		#NULL!	0	0	0	0	0	0
463	430	3		1	6	12	1980	39	2	#NULL!	1	#NULL!	#NULL!	#NULL!	#NULL!	#NULL!	4000000	3	3	0	#NULL!	0.5	#NULL!	3	1	0	0	0	0	0	0	0	0	0	0	2	0	0	0	0	0		#NULL!	0	0	0	0	0	0
464	634	3		1	3	8	1974	45	2	#NULL!	4	#NULL!	#NULL!	#NULL!	#NULL!	#NULL!	5000000	3	3	1	46	#NULL!	#NULL!	1	0	1	0	0	0	0	0	0	0	0	0	0	0	0	0	0	0		#NULL!	0	0	0	0	0	0
465	632	3		1	8	8	1991	28	4	#NULL!	1	#NULL!	#NULL!	#NULL!	#NULL!	#NULL!	5000000	3	3	0	#NULL!	0.5	7	3	0	0	0	0	1	1	0	0	0	0	1	0	0	0	0	0	0		#NULL!	0	0	0	0	0	0
466	632	2		0	19	1	1962	57	2	#NULL!	4	#NULL!	#NULL!	#NULL!	#NULL!	#NULL!	5000000	3	3	1	32	#NULL!	#NULL!	2	1	0	0	0	0	0	0	0	0	0	0	1	0	0	0	0	0		#NULL!	0	0	0	0	0	0
467	454	5		1	17	12	1984	35	5	#NULL!	5	#NULL!	#NULL!	#NULL!	#NULL!	#NULL!	6000000	3	3	1	11	#NULL!	#NULL!	5	1	0	0	0	1	1	0	0	0	0	1	1	0	0	0	0	0		#NULL!	0	0	0	0	0	0
468	318	1		1	17	1	1959	60	2	#NULL!	1	#NULL!	#NULL!	#NULL!	#NULL!	#NULL!	2000000	3	3	1	38	#NULL!	#NULL!	5	1	0	0	0	0	0	0	0	0	0	0	1	1	0	2	0	0		#NULL!	0	0	0	0	0	0
469	633	1		1	1	9	1974	45	2	#NULL!	4	#NULL!	#NULL!	#NULL!	#NULL!	#NULL!	5000000	3	3	1	26	#NULL!	#NULL!	3	1	0	0	0	0	0	0	0	0	0	1	1	0	0	0	0	0		#NULL!	0	0	0	0	0	0
470	430	1		1	99	99	1952	67	1	#NULL!	1	#NULL!	#NULL!	#NULL!	#NULL!	#NULL!	1000000	3	3	1	35	#NULL!	#NULL!	2	1	0	0	0	0	0	0	0	0	0	1	0	0	0	0	0	0		#NULL!	0	0	0	0	0	0
471	145	4		0	9	8	1981	38	5	#NULL!	5	#NULL!	#NULL!	#NULL!	#NULL!	#NULL!	5000000	3	3	0	#NULL!	10	30	3	1	0	0	0	0	0	0	0	0	0	1	1	0	0	0	0	0		#NULL!	0	0	0	0	0	0
472	234	1		1	99	99	1949	70	2	#NULL!	2	#NULL!	#NULL!	#NULL!	#NULL!	#NULL!	1000000	3	3	1	45	#NULL!	#NULL!	2	1	0	0	0	0	0	0	0	0	0	1	0	0	0	0	0	0		#NULL!	0	0	0	0	0	0
473	234	4		0	8	4	1981	38	5	#NULL!	6	#NULL!	#NULL!	#NULL!	#NULL!	#NULL!	8000000	3	3	0	#NULL!	100	120	3	1	0	0	0	0	0	0	0	0	0	1	1	0	0	0	0	0		#NULL!	0	0	0	0	0	0
475	336	2		0	8	10	1951	68	1	#NULL!	2	#NULL!	#NULL!	#NULL!	#NULL!	#NULL!	1000000	3	3	1	40	#NULL!	#NULL!	4	1	0	0	0	0	0	0	0	0	0	0	1	1	0	1	0	0		#NULL!	0	0	0	0	0	0
476	336	4		0	3	10	1980	39	4	#NULL!	5	#NULL!	#NULL!	#NULL!	#NULL!	#NULL!	4000000	3	3	1	34	#NULL!	#NULL!	4	1	1	1	0	0	0	0	0	0	0	0	1	0	0	0	0	0		#NULL!	0	0	0	0	0	0
478	271	1		1	99	99	1975	44	2	#NULL!	4	#NULL!	#NULL!	#NULL!	#NULL!	#NULL!	4000000	3	3	1	25	#NULL!	#NULL!	1	1	0	0	0	0	0	0	0	0	0	0	0	0	0	0	0	0		#NULL!	0	0	0	0	0	0
479	593	3		1	7	8	1983	36	3	#NULL!	4	#NULL!	#NULL!	#NULL!	#NULL!	#NULL!	4000000	3	3	0	#NULL!	1	10	3	1	0	0	0	0	0	0	0	0	0	1	1	0	0	0	0	0		#NULL!	0	0	0	0	0	0
481	839	2		0	7	1	1949	70	2	#NULL!	2	#NULL!	#NULL!	#NULL!	#NULL!	#NULL!	3000000	3	3	1	45	#NULL!	#NULL!	1	1	0	0	0	0	0	0	0	0	0	0	0	0	0	0	0	0		#NULL!	0	0	0	0	0	0
482	333	10		1	99	99	1966	53	1	#NULL!	2	#NULL!	#NULL!	#NULL!	#NULL!	#NULL!	1000000	3	3	1	50	#NULL!	#NULL!	0	#NULL!	#NULL!	#NULL!	#NULL!	#NULL!	#NULL!	#NULL!	#NULL!	#NULL!	#NULL!	#NULL!	#NULL!	#NULL!	#NULL!	#NULL!	#NULL!	#NULL!		#NULL!	0	0	0	0	0	0
483	589	3		1	7	8	1983	36	3	#NULL!	4	#NULL!	#NULL!	#NULL!	#NULL!	#NULL!	4000000	3	3	0	#NULL!	1	10	3	1	0	0	0	0	0	0	0	0	0	1	1	0	0	0	0	0		#NULL!	0	0	0	0	0	0
484	442	4		0	14	4	1977	42	2	#NULL!	4	#NULL!	#NULL!	#NULL!	#NULL!	#NULL!	4000000	3	3	1	42	#NULL!	#NULL!	4	1	1	0	0	0	0	0	0	0	0	1	1	0	0	0	0	0		#NULL!	0	0	0	0	0	0
485	330	1		1	7	11	1963	56	2	#NULL!	2	#NULL!	#NULL!	#NULL!	#NULL!	#NULL!	1000000	3	3	1	31	#NULL!	#NULL!	4	1	0	0	0	0	0	0	1	0	0	0	1	1	0	0	0	0		#NULL!	0	0	0	0	0	0
486	327	4		0	1	1	1962	57	2	#NULL!	2	#NULL!	#NULL!	#NULL!	#NULL!	#NULL!	2000000	2	3	0	#NULL!	#NULL!	5	1	1	0	0	0	0	0	0	0	0	0	0	0	0	0	0	0	0		#NULL!	0	0	0	0	0	0
487	1109	1		1	1	1	1958	61	2	#NULL!	2	#NULL!	#NULL!	#NULL!	#NULL!	#NULL!	1000000	3	3	1	38	#NULL!	#NULL!	1	1	0	0	0	0	0	0	0	0	0	0	0	0	0	0	0	0		#NULL!	0	0	0	0	0	0
488	1112	2		0	10	5	1972	47	1	#NULL!	3	#NULL!	#NULL!	#NULL!	#NULL!	#NULL!	4000000	3	3	1	28	#NULL!	#NULL!	1	1	0	0	0	0	0	0	0	0	0	0	0	0	0	0	0	0		#NULL!	0	0	0	0	0	0
489	1110	4		0	22	8	1978	41	2	#NULL!	4	#NULL!	#NULL!	#NULL!	#NULL!	#NULL!	4000000	3	3	0	#NULL!	#NULL!	5	3	1	0	0	0	0	0	0	2	0	0	0	0	0	0	0	0	0		#NULL!	0	0	0	0	0	0
490	1110	5		1	7	5	1988	31	3	#NULL!	4	#NULL!	#NULL!	#NULL!	#NULL!	#NULL!	4000000	3	3	0	#NULL!	#NULL!	5	3	1	0	0	0	0	0	0	0	0	0	0	2	0	0	0	0	0		#NULL!	0	0	0	0	0	0
491	334	1		1	1	1	1969	50	1	#NULL!	2	#NULL!	#NULL!	#NULL!	#NULL!	#NULL!	1000000	3	3	1	37	#NULL!	#NULL!	5	1	0	0	0	0	0	0	0	0	0	0	1	1	0	2	0	0		#NULL!	0	0	0	0	0	0
492	334	4		0	11	9	1985	34	3	#NULL!	4	#NULL!	#NULL!	#NULL!	#NULL!	#NULL!	4000000	3	8	1	35	#NULL!	#NULL!	5	1	1	1	0	0	0	0	0	0	0	0	2	0	0	0	0	0		#NULL!	0	0	0	0	0	0
493	615	4		0	2	10	1992	27	2	#NULL!	3	#NULL!	#NULL!	#NULL!	#NULL!	#NULL!	4500000	3	3	1	25	#NULL!	#NULL!	10	1	1	1	0	0	0	0	3	0	0	0	2	1	0	0	0	0		#NULL!	0	0	0	0	0	0
494	615	1		1	2	5	1975	44	2	#NULL!	2	#NULL!	#NULL!	#NULL!	#NULL!	#NULL!	2000000	3	3	1	30	#NULL!	#NULL!	10	1	0	0	0	0	0	0	0	0	0	0	3	2	0	3	0	0		#NULL!	0	0	0	0	0	0
495	217	4		0	99	99	1977	42	3	#NULL!	5	#NULL!	#NULL!	#NULL!	#NULL!	#NULL!	3500000	3	3	1	42	#NULL!	#NULL!	4	1	1	0	0	0	0	0	0	0	0	1	1	0	0	0	0	0		#NULL!	0	0	0	0	0	0
496	217	5		1	27	9	1981	38	2	#NULL!	4	#NULL!	#NULL!	#NULL!	#NULL!	#NULL!	4000	8	3	1	12	#NULL!	#NULL!	4	1	0	0	0	1	0	0	0	0	0	1	1	0	0	0	0	0		#NULL!	0	0	0	0	0	0
497	233	1		1	99	99	1948	71	1	#NULL!	2	#NULL!	#NULL!	#NULL!	#NULL!	#NULL!	1000000	3	3	1	45	#NULL!	#NULL!	1	1	0	0	0	0	0	0	0	0	0	0	0	0	0	0	0	0		#NULL!	0	0	0	0	0	0
498	233	4		0	99	99	1974	45	5	#NULL!	5	#NULL!	#NULL!	#NULL!	#NULL!	#NULL!	8000000	4	3	0	#NULL!	200	120	3	1	0	0	0	0	0	0	0	0	0	1	1	0	0	0	0	0		#NULL!	0	0	0	0	0	0
499	230	4		0	10	8	1985	34	1	#NULL!	4	#NULL!	#NULL!	#NULL!	#NULL!	#NULL!	4000000	3	3	0	#NULL!	56	60	0	#NULL!	#NULL!	#NULL!	#NULL!	#NULL!	#NULL!	#NULL!	#NULL!	#NULL!	#NULL!	#NULL!	#NULL!	#NULL!	#NULL!	#NULL!	#NULL!	#NULL!		#NULL!	0	0	0	0	0	0
500	327	3		1	1	1	1960	59	4	#NULL!	7	99	99	9998	#NULL!	#NULL!	3400000	3	3	1	57	#NULL!	#NULL!	2	0	1	1	0	0	0	0	0	0	0	0	0	0	0	0	0	0		#NULL!	0	0	0	0	0	0
501	447	4		0	10	8	1982	37	3	#NULL!	4	#NULL!	#NULL!	#NULL!	#NULL!	#NULL!	4500000	3	3	1	#NULL!	#NULL!	#NULL!	5	1	1	1	0	0	0	0	0	0	0	1	1	0	0	0	0	0		#NULL!	0	0	0	0	0	0
502	445	11		0	28	9	1969	50	3	#NULL!	2	#NULL!	#NULL!	#NULL!	#NULL!	#NULL!	3000000	3	3	0	#NULL!	0.5	#NULL!	4	1	0	0	0	0	0	0	0	0	0	2	1	0	0	0	0	0		#NULL!	0	0	0	0	0	0
503	835	4		0	14	3	1980	39	3	#NULL!	4	#NULL!	#NULL!	#NULL!	#NULL!	#NULL!	4700000	3	3	1	39	#NULL!	#NULL!	3	1	0	0	0	0	0	0	0	0	0	1	1	0	0	0	0	0		#NULL!	0	0	0	0	0	0
504	282	10		0	20	7	1983	36	3	#NULL!	4	#NULL!	#NULL!	#NULL!	#NULL!	#NULL!	5000000	3	3	0	#NULL!	0.02	5	3	1	0	0	0	0	0	0	0	0	0	1	1	0	0	0	0	0		#NULL!	0	0	0	0	0	0
506	226	2		0	1	1	1955	64	2	#NULL!	2	#NULL!	#NULL!	#NULL!	#NULL!	#NULL!	2000000	3	3	1	40	#NULL!	#NULL!	2	1	0	0	0	0	0	0	0	0	0	0	1	0	0	0	0	0		#NULL!	0	0	0	0	0	0
507	226	4		0	7	11	1989	30	3	#NULL!	4	#NULL!	#NULL!	#NULL!	#NULL!	#NULL!	5500000	3	3	1	30	#NULL!	#NULL!	2	0	1	1	0	0	0	0	0	0	0	0	0	0	0	0	0	0		#NULL!	0	0	0	0	0	0
508	439	4		0	3	5	1975	44	2	#NULL!	3	#NULL!	#NULL!	#NULL!	#NULL!	#NULL!	5000000	3	3	1	44	#NULL!	#NULL!	5	1	0	1	0	0	0	0	0	0	0	1	2	0	0	0	0	0		#NULL!	0	0	0	0	0	0
510	335	4		0	8	3	1980	39	3	#NULL!	3	#NULL!	#NULL!	#NULL!	#NULL!	#NULL!	3400000	3	3	1	39	#NULL!	#NULL!	3	1	0	0	0	0	0	0	0	0	0	1	1	0	0	0	0	0		#NULL!	0	0	0	0	0	0
511	434	4		0	13	7	1958	61	1	#NULL!	2	#NULL!	#NULL!	#NULL!	#NULL!	#NULL!	3200000	3	3	1	61	#NULL!	#NULL!	3	1	1	0	0	0	0	0	0	0	0	1	1	0	0	0	0	0		#NULL!	0	0	0	0	0	0
512	435	1		1	9	7	1962	57	2	#NULL!	2	#NULL!	#NULL!	#NULL!	#NULL!	#NULL!	3200000	3	3	1	35	#NULL!	#NULL!	4	1	0	0	0	0	0	0	0	0	0	1	2	0	0	0	0	0		#NULL!	0	0	0	0	0	0
513	229	3		1	17	6	1998	21	3	#NULL!	4	#NULL!	#NULL!	#NULL!	#NULL!	#NULL!	5200000	3	3	1	21	#NULL!	#NULL!	1	0	1	0	0	0	0	0	0	0	0	0	0	0	0	0	0	0		#NULL!	0	0	0	0	0	0
514	143	5		1	3	5	1979	40	3	#NULL!	4	#NULL!	#NULL!	#NULL!	#NULL!	#NULL!	5600000	3	3	1	16	#NULL!	#NULL!	4	1	0	0	0	1	0	0	0	0	0	0	2	0	0	0	0	0		#NULL!	0	0	0	0	0	0
515	781	1		1	24	9	1973	46	2	#NULL!	4	#NULL!	#NULL!	#NULL!	#NULL!	#NULL!	6000000	3	3	1	25	#NULL!	#NULL!	3	1	0	0	0	0	0	0	0	0	0	2	0	0	0	0	0	0		#NULL!	0	0	0	0	0	0
516	834	2		0	1	1	1967	52	2	#NULL!	3	#NULL!	#NULL!	#NULL!	#NULL!	#NULL!	5000000	3	3	1	#NULL!	#NULL!	#NULL!	3	1	0	0	0	0	0	0	0	0	0	1	1	0	0	0	0	0		#NULL!	0	0	0	0	0	0
517	143	4		0	10	1	1974	45	2	#NULL!	2	#NULL!	#NULL!	#NULL!	#NULL!	#NULL!	4500000	3	3	1	45	#NULL!	#NULL!	3	1	0	0	0	0	0	0	0	0	0	0	2	0	0	0	0	0		#NULL!	0	0	0	0	0	0
518	144	1		1	12	10	1952	67	1	#NULL!	2	#NULL!	#NULL!	#NULL!	#NULL!	#NULL!	2500000	3	3	1	46	#NULL!	#NULL!	1	1	0	0	0	0	0	0	0	0	0	0	0	0	0	0	0	0		#NULL!	0	0	0	0	0	0
519	144	4		0	24	10	1975	44	3	#NULL!	2	#NULL!	#NULL!	#NULL!	#NULL!	#NULL!	5000000	3	3	0	#NULL!	1.5	10	3	1	0	0	0	0	0	0	0	0	0	0	2	0	0	0	0	0		#NULL!	0	0	0	0	0	0
520	223	1		0	10	11	1958	61	2	#NULL!	2	#NULL!	#NULL!	#NULL!	#NULL!	#NULL!	2300000	3	3	1	40	#NULL!	#NULL!	1	1	0	0	0	0	0	0	0	0	0	0	0	0	0	0	0	0		#NULL!	0	0	0	0	0	0
523	439	4		0	12	5	1975	44	2	#NULL!	3	#NULL!	#NULL!	#NULL!	#NULL!	#NULL!	5500000	3	3	1	44	#NULL!	#NULL!	5	1	0	1	0	0	0	0	0	0	0	2	1	0	0	0	0	0		#NULL!	0	0	0	0	0	0
524	441	1		1	1	7	1959	60	2	#NULL!	2	#NULL!	#NULL!	#NULL!	#NULL!	#NULL!	1500000	3	3	1	38	#NULL!	#NULL!	1	1	0	0	0	0	0	0	0	0	0	0	0	0	0	0	0	0		#NULL!	0	0	0	0	0	0
525	590	4		0	20	6	1988	31	3	#NULL!	3	#NULL!	#NULL!	#NULL!	#NULL!	#NULL!	7000000	3	3	1	31	#NULL!	#NULL!	5	1	1	1	0	0	0	0	0	0	0	0	2	0	0	0	0	0		#NULL!	0	0	0	0	0	0
526	610	2		0	5	7	1957	62	3	#NULL!	7	17	4	2019	#NULL!	4	3500000	3	3	1	39	#NULL!	#NULL!	1	1	0	0	0	0	0	0	0	0	0	0	0	0	0	0	0	0		#NULL!	0	0	0	0	0	0
527	617	11		0	11	9	1972	47	3	#NULL!	2	#NULL!	#NULL!	#NULL!	#NULL!	#NULL!	4000000	3	3	0	#NULL!	0.3	5	3	1	0	0	0	0	0	0	0	0	0	1	1	0	0	0	0	0		#NULL!	0	0	0	0	0	0
528	602	2		0	27	4	1971	48	2	#NULL!	3	#NULL!	#NULL!	#NULL!	#NULL!	#NULL!	5500000	3	3	1	20	#NULL!	#NULL!	3	1	0	0	0	0	0	0	0	0	0	0	2	0	0	0	0	0		#NULL!	0	0	0	0	0	0
529	598	4		0	17	8	1981	38	3	#NULL!	4	#NULL!	#NULL!	#NULL!	#NULL!	#NULL!	7000000	3	3	1	40	#NULL!	#NULL!	4	1	1	1	0	0	0	0	0	0	0	1	0	0	0	0	0	0		#NULL!	0	0	0	0	0	0
530	618	10		0	2	10	1975	44	2	#NULL!	3	#NULL!	#NULL!	#NULL!	#NULL!	#NULL!	5000000	3	3	1	12	#NULL!	#NULL!	3	1	0	0	0	0	0	0	0	0	0	2	0	0	0	0	0	0		#NULL!	0	0	0	0	0	0
531	776	3		1	21	4	1979	40	3	#NULL!	3	#NULL!	#NULL!	#NULL!	#NULL!	#NULL!	5000000	3	3	1	10	#NULL!	#NULL!	5	1	1	0	0	0	0	0	0	0	0	2	1	0	0	0	0	0		#NULL!	0	0	0	0	0	0
532	777	10		0	23	9	1974	45	3	#NULL!	3	#NULL!	#NULL!	#NULL!	#NULL!	#NULL!	5000000	3	3	1	8	#NULL!	#NULL!	4	1	0	0	0	0	0	0	0	0	0	3	0	0	0	0	0	0		#NULL!	0	0	0	0	0	0
533	778	4		0	13	10	1986	33	3	#NULL!	4	#NULL!	#NULL!	#NULL!	#NULL!	#NULL!	6000000	3	3	1	33	#NULL!	#NULL!	5	1	1	1	0	0	0	0	0	0	0	0	2	0	0	0	0	0		#NULL!	0	0	0	0	0	0
534	779	10		1	20	3	1988	31	3	#NULL!	4	#NULL!	#NULL!	#NULL!	#NULL!	#NULL!	4500000	3	3	0	#NULL!	0.2	5	3	1	0	0	0	0	0	0	0	0	0	2	0	0	0	0	0	0		#NULL!	0	0	0	0	0	0
535	840	4		0	1	7	1965	54	4	#NULL!	6	#NULL!	#NULL!	#NULL!	#NULL!	#NULL!	8000000	3	3	0	#NULL!	0.1	5	4	1	0	0	0	0	0	0	0	0	0	0	1	1	0	1	0	0		#NULL!	0	0	0	0	0	0
536	837	4		0	14	5	1995	24	4	#NULL!	4	#NULL!	#NULL!	#NULL!	#NULL!	#NULL!	8000000	3	3	0	#NULL!	90	150	0	#NULL!	#NULL!	#NULL!	#NULL!	#NULL!	#NULL!	#NULL!	#NULL!	#NULL!	#NULL!	#NULL!	#NULL!	#NULL!	#NULL!	#NULL!	#NULL!	#NULL!		#NULL!	0	0	0	0	0	0
537	838	1		1	1	1	1957	62	2	#NULL!	2	#NULL!	#NULL!	#NULL!	#NULL!	#NULL!	2000000	3	3	1	41	#NULL!	#NULL!	1	1	0	0	0	0	0	0	0	0	0	0	0	0	0	0	0	0		#NULL!	0	0	0	0	0	0
538	592	4		0	14	5	1995	24	4	#NULL!	4	#NULL!	#NULL!	#NULL!	#NULL!	#NULL!	8000000	3	3	0	#NULL!	90	150	0	#NULL!	#NULL!	#NULL!	#NULL!	#NULL!	#NULL!	#NULL!	#NULL!	#NULL!	#NULL!	#NULL!	#NULL!	#NULL!	#NULL!	#NULL!	#NULL!	#NULL!		#NULL!	0	0	0	0	0	0
539	218	1		1	1	1	1948	71	2	#NULL!	2	#NULL!	#NULL!	#NULL!	#NULL!	#NULL!	2500000	3	3	1	#NULL!	#NULL!	#NULL!	1	1	0	0	0	0	0	0	0	0	0	0	0	0	0	0	0	0		#NULL!	0	0	0	0	0	0
540	231	3		1	29	2	1978	41	2	#NULL!	4	#NULL!	#NULL!	#NULL!	#NULL!	#NULL!	5000000	3	3	0	#NULL!	1	8	2	1	0	0	0	0	0	0	0	0	0	1	0	0	0	0	0	0		#NULL!	0	0	0	0	0	0
541	231	6		0	10	2	1971	48	2	#NULL!	4	#NULL!	#NULL!	#NULL!	#NULL!	#NULL!	5000000	3	3	0	#NULL!	1	8	2	1	0	0	0	0	0	0	0	0	0	1	0	0	0	0	0	0		#NULL!	0	0	0	0	0	0
542	272	3		1	1	7	1961	58	3	#NULL!	2	#NULL!	#NULL!	#NULL!	#NULL!	#NULL!	3500000	3	3	1	#NULL!	#NULL!	#NULL!	3	1	0	0	0	0	0	0	0	0	0	0	2	0	0	0	0	0		#NULL!	0	0	0	0	0	0
543	272	4		0	26	4	1994	25	3	#NULL!	4	#NULL!	#NULL!	#NULL!	#NULL!	#NULL!	6000000	3	3	0	#NULL!	20	5	4	1	0	0	0	0	0	0	0	0	0	2	1	0	0	0	0	0		#NULL!	0	0	0	0	0	0
544	437	4		0	22	3	1960	59	2	#NULL!	2	#NULL!	#NULL!	#NULL!	#NULL!	#NULL!	5000000	3	3	0	#NULL!	1	5	1	1	0	0	0	0	0	0	0	0	0	0	0	0	0	0	0	0		#NULL!	0	0	0	0	0	0
545	444	4		0	10	9	1974	45	2	#NULL!	2	#NULL!	#NULL!	#NULL!	#NULL!	#NULL!	5500000	3	3	1	45	#NULL!	#NULL!	7	1	1	1	0	0	0	0	0	0	0	3	1	0	0	0	0	0		#NULL!	0	0	0	0	0	0
546	444	5		1	15	7	1976	43	2	#NULL!	2	#NULL!	#NULL!	#NULL!	#NULL!	#NULL!	4000000	3	3	1	#NULL!	#NULL!	#NULL!	7	1	0	0	0	1	1	0	0	0	0	3	1	0	0	0	0	0		#NULL!	0	0	0	0	0	0
547	274	1		1	9	1	1951	68	2	#NULL!	2	#NULL!	#NULL!	#NULL!	#NULL!	#NULL!	2500000	3	3	1	#NULL!	#NULL!	#NULL!	1	1	0	0	0	0	0	0	0	0	0	0	0	0	0	0	0	0		#NULL!	0	0	0	0	0	0
548	274	3		0	19	5	1973	46	3	#NULL!	2	#NULL!	#NULL!	#NULL!	#NULL!	#NULL!	7000000	3	3	0	#NULL!	1	#NULL!	3	1	0	0	0	0	0	0	0	0	0	1	1	0	0	0	0	0		#NULL!	0	0	0	0	0	0
549	437	4		0	7	4	1982	37	3	#NULL!	2	#NULL!	#NULL!	#NULL!	#NULL!	#NULL!	4000000	3	3	1	37	#NULL!	#NULL!	5	1	1	1	0	0	0	0	0	0	0	1	1	0	0	0	0	0		#NULL!	0	0	0	0	0	0
550	446	10		1	19	10	1974	45	3	#NULL!	3	#NULL!	#NULL!	#NULL!	#NULL!	#NULL!	3000000	3	3	0	#NULL!	0.5	#NULL!	3	1	0	0	0	0	0	0	0	0	0	1	1	0	0	0	0	0		#NULL!	0	0	0	0	0	0
551	197	4		0	12	6	1978	41	4	#NULL!	4	#NULL!	#NULL!	#NULL!	#NULL!	#NULL!	5000000	3	3	1	#NULL!	#NULL!	#NULL!	5	1	1	1	0	0	0	0	0	0	0	1	1	0	0	0	0	0		#NULL!	0	0	0	0	0	0
552	194	1		1	15	11	1954	65	4	#NULL!	7	15	11	2009	#NULL!	#NULL!	3000000	3	3	1	40	#NULL!	#NULL!	5	1	0	0	0	0	0	0	0	0	0	0	1	1	0	2	0	0		#NULL!	0	0	0	0	0	0
553	191	1		1	99	99	1935	84	2	#NULL!	1	#NULL!	#NULL!	#NULL!	#NULL!	#NULL!	270000	3	3	1	50	#NULL!	#NULL!	5	1	0	0	0	0	0	0	0	0	0	0	1	1	0	2	0	0		#NULL!	0	0	0	0	0	0
554	304	5		1	3	3	1993	26	3	#NULL!	4	#NULL!	#NULL!	#NULL!	#NULL!	#NULL!	3500000	3	3	1	#NULL!	#NULL!	#NULL!	3	1	0	0	0	1	0	0	0	0	0	0	1	0	0	0	0	0		#NULL!	0	0	0	0	0	0
555	300	1		1	2	12	1950	69	3	#NULL!	7	99	99	1991	#NULL!	4	350000	3	3	1	40	#NULL!	#NULL!	5	1	0	0	0	0	0	0	0	0	0	0	1	1	0	2	0	0		#NULL!	0	0	0	0	0	0
556	689	2		0	7	2	1954	65	3	#NULL!	7	99	99	1993	#NULL!	4	4500000	3	3	1	30	#NULL!	#NULL!	2	1	0	0	0	0	0	0	0	0	0	1	0	0	0	0	0	0		#NULL!	0	0	0	0	0	0
557	689	3		1	19	5	1993	26	4	#NULL!	4	#NULL!	#NULL!	#NULL!	#NULL!	#NULL!	3000000	3	3	1	20	#NULL!	#NULL!	2	0	1	1	0	0	0	0	0	0	0	0	0	0	0	0	0	0		#NULL!	0	0	0	0	0	0
558	202	2		0	99	99	1944	75	2	#NULL!	7	99	99	9998	60	#NULL!	3000000	3	3	1	40	#NULL!	#NULL!	1	1	0	0	0	0	0	0	0	0	0	0	0	0	0	0	0	0		#NULL!	0	0	0	0	0	0
559	304	4		0	22	12	1991	28	4	#NULL!	4	#NULL!	#NULL!	#NULL!	#NULL!	#NULL!	4000000	3	3	1	25	#NULL!	#NULL!	3	1	1	0	0	0	0	0	0	0	0	1	0	0	0	0	0	0		#NULL!	0	0	0	0	0	0
560	193	5		1	9	2	1980	39	4	#NULL!	5	#NULL!	#NULL!	#NULL!	#NULL!	#NULL!	5000000	3	3	1	10	#NULL!	#NULL!	5	1	0	0	1	0	1	0	0	0	0	1	1	0	0	0	0	0		#NULL!	0	0	0	0	0	1
561	193	4		0	28	4	1978	41	4	#NULL!	5	#NULL!	#NULL!	#NULL!	#NULL!	#NULL!	4000000	3	3	1	#NULL!	#NULL!	#NULL!	5	1	0	1	1	0	0	0	0	0	0	1	1	0	0	0	0	0		#NULL!	0	0	0	0	0	1
562	200	1		1	12	2	1949	70	3	#NULL!	7	99	99	1991	#NULL!	#NULL!	3500000	3	3	1	30	#NULL!	#NULL!	1	1	0	0	0	0	0	0	0	0	0	0	0	0	0	0	0	0		#NULL!	0	0	0	0	0	0
563	714	2		0	14	5	1933	86	3	#NULL!	7	99	99	9999	55	4	3500000	3	3	1	50	#NULL!	#NULL!	1	1	0	0	0	0	0	0	0	0	0	0	0	0	0	0	0	0		#NULL!	0	0	0	0	0	0
564	28	2		0	99	99	1948	71	2	#NULL!	7	99	99	9998	60	4	3000000	3	3	1	35	#NULL!	#NULL!	1	1	0	0	0	0	0	0	0	0	0	0	0	0	0	0	0	0		#NULL!	0	0	0	0	0	0
565	307	4		0	12	12	1971	48	2	#NULL!	2	#NULL!	#NULL!	#NULL!	#NULL!	#NULL!	1000000	3	3	1	20	#NULL!	#NULL!	2	1	1	0	0	0	0	0	0	0	0	0	0	0	0	0	0	0		#NULL!	0	0	0	0	0	0
566	28	4		0	9	10	1972	47	3	#NULL!	4	#NULL!	#NULL!	#NULL!	#NULL!	#NULL!	4000000	3	3	0	#NULL!	1	10	3	1	0	0	0	0	0	0	0	0	0	1	1	0	0	0	0	0		#NULL!	0	0	0	0	0	0
567	287	4		0	6	8	1979	40	3	#NULL!	4	#NULL!	#NULL!	#NULL!	#NULL!	#NULL!	2500000	3	3	1	20	#NULL!	#NULL!	5	1	1	1	0	0	0	0	0	0	0	1	1	0	0	0	0	0		#NULL!	0	0	0	0	0	0
568	287	2		0	99	99	1953	66	2	#NULL!	2	#NULL!	#NULL!	#NULL!	#NULL!	#NULL!	1000000	3	3	1	30	#NULL!	#NULL!	5	0	0	0	0	0	0	0	0	0	0	1	1	0	2	0	0	0		#NULL!	0	0	0	0	0	0
569	198	1		1	10	9	1949	70	2	#NULL!	2	#NULL!	#NULL!	#NULL!	#NULL!	#NULL!	2000000	3	3	1	46	#NULL!	#NULL!	1	1	0	0	0	0	0	0	0	0	0	0	0	0	0	0	0	0		#NULL!	0	0	0	0	0	0
570	25	1		1	29	5	1965	54	3	#NULL!	1	#NULL!	#NULL!	#NULL!	#NULL!	#NULL!	2500000	3	2	1	30	#NULL!	#NULL!	1	1	0	0	0	0	0	0	0	0	0	0	0	0	0	0	0	0		#NULL!	0	0	0	0	0	0
571	196	4		0	11	2	1980	39	3	#NULL!	3	#NULL!	#NULL!	#NULL!	#NULL!	#NULL!	5000000	3	3	0	#NULL!	1	#NULL!	3	1	0	0	0	0	0	0	0	0	0	1	1	0	0	0	0	0		#NULL!	0	0	0	0	0	0
572	189	3		1	15	10	1980	39	3	#NULL!	4	#NULL!	#NULL!	#NULL!	#NULL!	#NULL!	2000000	3	3	1	10	#NULL!	#NULL!	4	1	1	0	0	0	0	0	0	0	0	1	1	0	0	0	0	0		#NULL!	0	0	0	0	0	0
573	201	1		1	99	99	1952	67	2	#NULL!	2	#NULL!	#NULL!	#NULL!	#NULL!	#NULL!	1000000	3	3	1	30	#NULL!	#NULL!	1	1	0	0	0	0	0	0	0	0	0	0	0	0	0	0	0	0		#NULL!	0	0	0	0	0	0
574	305	4		0	20	8	1991	28	4	#NULL!	4	#NULL!	#NULL!	#NULL!	#NULL!	#NULL!	3000000	3	3	1	25	#NULL!	#NULL!	1	0	1	0	0	0	0	0	0	0	0	0	0	0	0	0	0	0		#NULL!	0	0	0	0	0	0
575	8	3		1	11	11	1981	38	4	#NULL!	5	#NULL!	#NULL!	#NULL!	#NULL!	#NULL!	5000000	3	3	0	#NULL!	0.1	5	3	1	0	0	0	0	0	0	0	0	0	1	1	0	0	0	0	0		#NULL!	0	0	0	1	1	0
576	560	4		0	11	8	1991	28	3	#NULL!	4	#NULL!	#NULL!	#NULL!	#NULL!	#NULL!	4000000	3	3	1	28	#NULL!	#NULL!	3	0	1	1	0	0	0	0	1	0	0	0	0	0	0	0	0	0		#NULL!	0	1	0	0	0	0
577	1104	5		1	20	8	1985	34	3	#NULL!	4	#NULL!	#NULL!	#NULL!	#NULL!	#NULL!	5000000	3	3	1	21	#NULL!	#NULL!	4	1	0	0	0	0	1	0	0	0	0	2	0	0	0	0	0	0		#NULL!	0	0	0	0	0	0
578	1103	1		1	1	7	1960	59	2	#NULL!	6	#NULL!	#NULL!	#NULL!	#NULL!	#NULL!	3000000	3	3	1	44	#NULL!	#NULL!	2	1	0	0	0	0	1	0	0	0	0	0	0	0	0	0	0	0		#NULL!	0	0	0	0	1	0
579	1103	3		1	30	12	1980	39	3	#NULL!	4	#NULL!	#NULL!	#NULL!	#NULL!	#NULL!	4000000	3	3	0	#NULL!	0.3	10	5	1	0	0	0	1	0	0	0	0	0	3	0	0	0	0	0	0		#NULL!	0	0	0	1	0	0
580	1104	4		0	3	10	1979	40	2	#NULL!	4	#NULL!	#NULL!	#NULL!	#NULL!	#NULL!	5000000	3	3	1	40	#NULL!	#NULL!	4	1	0	1	0	0	0	0	0	0	0	2	0	0	0	0	0	0		#NULL!	0	0	0	0	0	0
581	1101	1		1	99	99	1952	67	2	#NULL!	1	#NULL!	#NULL!	#NULL!	#NULL!	#NULL!	300000	3	3	1	47	#NULL!	#NULL!	1	1	0	0	0	0	0	0	0	0	0	0	0	0	0	0	0	0		#NULL!	0	0	0	0	0	0
582	246	3		1	10	1	1970	49	2	#NULL!	2	#NULL!	#NULL!	#NULL!	#NULL!	#NULL!	500000	3	3	1	45	#NULL!	#NULL!	2	1	1	0	0	0	0	0	0	0	0	0	0	0	0	0	0	0		#NULL!	0	0	0	0	0	0
583	246	6		0	21	9	1969	50	2	#NULL!	2	#NULL!	#NULL!	#NULL!	#NULL!	#NULL!	1000000	3	3	1	23	#NULL!	#NULL!	2	1	0	0	0	1	0	0	0	0	0	0	0	0	0	0	0	0		#NULL!	0	0	0	0	0	0
584	641	4		0	7	4	1984	35	2	#NULL!	4	#NULL!	#NULL!	#NULL!	#NULL!	#NULL!	5000000	3	3	1	35	#NULL!	#NULL!	4	0	1	1	0	0	0	0	0	0	0	1	1	0	0	0	0	0		#NULL!	0	0	0	0	0	0
585	650	3		1	99	99	1977	42	2	#NULL!	1	#NULL!	#NULL!	#NULL!	#NULL!	#NULL!	3000000	3	3	0	#NULL!	0.4	3	3	1	0	0	0	0	0	0	0	0	0	0	2	0	0	0	0	0		#NULL!	0	0	0	0	0	0
586	641	1		1	99	99	1960	59	2	#NULL!	1	#NULL!	#NULL!	#NULL!	#NULL!	#NULL!	2000000	3	3	1	37	#NULL!	#NULL!	4	1	0	0	0	0	0	0	0	0	0	0	1	0	0	2	0	0		#NULL!	0	0	0	0	0	0
587	640	1		1	5	10	1969	50	2	#NULL!	1	#NULL!	#NULL!	#NULL!	#NULL!	#NULL!	2000000	3	3	1	32	#NULL!	#NULL!	1	1	0	0	0	0	0	0	0	0	0	0	0	0	0	0	0	0		#NULL!	0	0	0	0	0	0
588	433	2		1	10	11	1972	47	2	#NULL!	1	#NULL!	#NULL!	#NULL!	#NULL!	#NULL!	3000000	3	3	1	27	#NULL!	#NULL!	5	1	0	0	0	0	0	0	0	0	0	0	2	1	0	1	0	0		#NULL!	0	0	0	0	0	0
589	433	4		0	30	8	2000	19	2	#NULL!	4	#NULL!	#NULL!	#NULL!	#NULL!	#NULL!	6000000	3	3	1	19	#NULL!	#NULL!	5	0	1	1	0	0	0	0	1	0	0	0	0	0	0	1	0	1	CHI DAU	#NULL!	0	0	0	0	0	0
590	453	10		0	5	5	1955	64	2	#NULL!	1	#NULL!	#NULL!	#NULL!	#NULL!	#NULL!	2500000	3	3	0	#NULL!	0.2	2	1	1	0	0	0	0	0	0	0	0	0	0	0	0	0	0	0	0		#NULL!	0	1	0	0	0	0
591	495	11		0	12	1	1959	60	5	#NULL!	1	#NULL!	#NULL!	#NULL!	#NULL!	#NULL!	1500000	3	3	0	#NULL!	1	#NULL!	2	1	0	0	0	0	0	0	0	0	0	0	1	0	0	0	0	0		#NULL!	0	0	0	0	0	0
592	496	2		0	26	3	1962	57	2	#NULL!	1	#NULL!	#NULL!	#NULL!	#NULL!	#NULL!	2000000	3	3	1	34	#NULL!	#NULL!	5	1	1	0	0	0	0	0	0	0	0	0	1	1	0	0	1	0		#NULL!	0	1	0	0	0	0
593	495	12		1	28	12	1962	57	2	#NULL!	1	#NULL!	#NULL!	#NULL!	#NULL!	#NULL!	1000000	3	3	0	#NULL!	0.3	3	2	1	0	0	0	0	0	0	0	0	0	0	1	0	0	0	0	0		#NULL!	0	0	0	0	0	0
594	496	4		0	17	10	1986	33	3	#NULL!	4	#NULL!	#NULL!	#NULL!	#NULL!	#NULL!	6000000	3	3	1	33	#NULL!	#NULL!	5	1	1	1	1	0	0	0	0	0	0	0	1	0	0	0	0	0		#NULL!	0	0	0	0	0	1
595	452	5		1	5	9	1966	53	2	#NULL!	4	#NULL!	#NULL!	#NULL!	#NULL!	#NULL!	5000000	3	3	1	32	#NULL!	#NULL!	3	1	0	0	0	1	0	0	0	0	0	0	1	0	0	0	0	0		#NULL!	0	0	0	0	0	0
596	452	4		0	14	4	1963	56	2	#NULL!	4	#NULL!	#NULL!	#NULL!	#NULL!	#NULL!	5000000	3	3	1	56	#NULL!	#NULL!	3	1	1	0	0	0	0	0	0	0	0	0	1	0	0	0	0	0		#NULL!	0	0	0	0	0	0
597	650	1		1	15	10	1956	63	2	#NULL!	1	#NULL!	#NULL!	#NULL!	#NULL!	#NULL!	1500000	3	3	1	43	#NULL!	#NULL!	1	1	0	0	0	0	0	0	0	0	0	0	0	0	0	0	0	0		#NULL!	0	0	0	0	0	0
598	1108	2		0	7	5	1955	64	2	#NULL!	2	#NULL!	#NULL!	#NULL!	#NULL!	#NULL!	3000000	3	3	1	40	#NULL!	#NULL!	6	1	0	0	0	0	0	0	0	0	0	0	1	1	0	3	0	0		#NULL!	0	0	0	0	0	0
599	1107	1		1	10	12	1959	60	2	#NULL!	2	#NULL!	#NULL!	#NULL!	#NULL!	#NULL!	1000000	3	3	1	40	#NULL!	#NULL!	6	1	0	0	0	0	0	0	0	0	0	0	1	1	0	3	0	0		#NULL!	0	0	0	0	0	0
600	1107	4		0	27	9	1978	41	2	#NULL!	4	#NULL!	#NULL!	#NULL!	#NULL!	#NULL!	6000000	3	3	1	41	#NULL!	#NULL!	6	1	1	1	0	0	0	0	0	0	0	1	2	0	0	0	0	0		#NULL!	0	1	0	0	0	0
601	502	4		0	15	7	1969	50	4	#NULL!	5	#NULL!	#NULL!	#NULL!	#NULL!	#NULL!	6000000	3	3	1	50	#NULL!	#NULL!	3	1	1	1	0	0	0	0	0	0	0	0	0	0	0	0	0	0		#NULL!	0	0	0	0	0	0
602	126	11		0	15	8	1979	40	4	#NULL!	5	#NULL!	#NULL!	#NULL!	#NULL!	#NULL!	5000000	3	3	1	19	#NULL!	#NULL!	2	1	0	0	0	0	0	0	0	0	0	0	1	0	0	0	0	0		#NULL!	0	0	0	0	0	0
603	1122	6		0	16	12	1982	37	4	#NULL!	5	#NULL!	#NULL!	#NULL!	#NULL!	#NULL!	10000000	3	3	0	#NULL!	90	80	3	1	0	0	0	0	0	0	0	0	0	1	1	0	0	0	0	0		#NULL!	0	0	0	0	0	0
604	1122	4		0	12	6	1984	35	4	#NULL!	5	#NULL!	#NULL!	#NULL!	#NULL!	#NULL!	5000000	3	3	1	35	#NULL!	#NULL!	1	0	1	0	0	0	0	0	0	0	0	0	0	0	0	0	0	0		#NULL!	0	0	0	0	0	0
605	397	4		0	2	2	1985	34	3	#NULL!	6	#NULL!	#NULL!	#NULL!	#NULL!	#NULL!	8000000	3	3	1	34	#NULL!	#NULL!	5	1	1	1	0	0	0	0	0	0	0	1	1	0	0	0	0	0		#NULL!	0	0	0	0	0	0
606	401	3		1	8	7	1982	37	4	#NULL!	5	#NULL!	#NULL!	#NULL!	#NULL!	#NULL!	5000000	3	3	0	#NULL!	5	15	3	1	0	0	0	0	0	0	0	0	0	1	1	0	0	0	0	0		#NULL!	0	0	0	0	0	0
607	394	4		0	8	10	1980	39	4	#NULL!	6	#NULL!	#NULL!	#NULL!	#NULL!	#NULL!	5000000	3	3	1	39	#NULL!	#NULL!	3	1	1	0	0	0	0	0	0	0	0	1	0	0	0	0	0	0		#NULL!	0	0	0	0	0	0
608	1123	2		0	4	5	1946	73	3	#NULL!	3	#NULL!	#NULL!	#NULL!	#NULL!	#NULL!	5000000	3	3	1	40	#NULL!	#NULL!	5	1	0	0	0	0	0	0	0	0	0	0	1	1	0	2	0	0		#NULL!	0	0	0	0	0	0
609	1121	2		0	24	7	1979	40	4	#NULL!	5	#NULL!	#NULL!	#NULL!	#NULL!	#NULL!	6000000	3	3	1	30	#NULL!	#NULL!	2	1	0	0	0	0	0	0	0	0	0	0	0	1	0	0	0	0		#NULL!	0	0	0	0	0	0
610	1121	2		0	1	11	1945	74	4	#NULL!	7	99	99	1993	#NULL!	2	8000000	3	3	1	40	#NULL!	#NULL!	2	1	0	0	0	0	0	0	0	0	0	0	1	0	0	0	0	0		#NULL!	0	0	0	0	0	0
613	171	1		1	12	11	1965	54	2	#NULL!	3	#NULL!	#NULL!	#NULL!	#NULL!	#NULL!	3000000	3	3	1	28	#NULL!	#NULL!	1	1	0	0	0	0	0	0	0	0	0	0	0	0	0	0	0	0		#NULL!	0	0	0	0	0	0
614	565	1		1	1	1	1962	57	1	#NULL!	2	#NULL!	#NULL!	#NULL!	#NULL!	#NULL!	200000	3	3	1	38	#NULL!	#NULL!	3	1	0	0	0	0	0	0	0	0	0	1	0	0	0	1	0	0		#NULL!	0	0	0	0	0	0
615	555	4		0	7	1	1975	44	2	#NULL!	3	#NULL!	#NULL!	#NULL!	#NULL!	#NULL!	1500000	3	3	1	44	#NULL!	#NULL!	5	1	1	1	0	0	0	0	0	0	0	2	0	0	0	0	0	0		#NULL!	0	1	0	0	0	0
621	511	4		0	24	4	1984	35	3	#NULL!	4	#NULL!	#NULL!	#NULL!	#NULL!	#NULL!	5000000	3	3	0	#NULL!	27	60	3	1	0	0	0	0	0	0	0	0	0	1	1	0	0	0	0	0		#NULL!	0	0	0	0	0	0
622	516	1		1	99	99	1968	51	2	#NULL!	2	#NULL!	#NULL!	#NULL!	#NULL!	#NULL!	5000000	3	3	1	32	#NULL!	#NULL!	3	1	0	0	0	1	1	0	0	0	0	0	0	0	0	0	0	0		#NULL!	0	0	0	1	1	0
633	357	1		1	18	8	1956	63	4	#NULL!	7	18	8	2011	#NULL!	4	4000000	3	3	1	40	#NULL!	#NULL!	5	1	0	0	0	0	1	0	0	0	0	0	1	1	0	1	0	0		#NULL!	0	0	0	0	1	0
634	357	5		1	20	12	1991	28	4	#NULL!	5	#NULL!	#NULL!	#NULL!	#NULL!	#NULL!	4500000	3	3	1	5	#NULL!	#NULL!	5	1	0	0	1	1	1	0	0	0	0	1	0	0	0	0	0	0		#NULL!	0	0	0	0	0	0
635	358	2		0	20	10	1954	65	4	#NULL!	7	28	10	2014	#NULL!	4	5000000	3	3	1	40	#NULL!	#NULL!	5	1	0	1	0	0	0	0	0	0	0	0	1	1	0	1	0	0		#NULL!	0	0	1	0	0	0
636	358	4		0	30	5	1987	32	4	#NULL!	5	#NULL!	#NULL!	#NULL!	#NULL!	#NULL!	5000000	3	3	1	32	#NULL!	#NULL!	5	1	1	1	1	0	0	0	0	0	0	1	0	0	0	0	0	0		#NULL!	0	0	0	0	0	0
637	371	1		1	12	8	1950	69	4	#NULL!	7	18	8	2005	#NULL!	4	4100000	3	3	1	35	#NULL!	#NULL!	1	1	0	0	0	0	0	0	0	0	0	0	0	0	0	0	0	0		#NULL!	0	0	0	0	0	0
638	371	3		1	12	10	1987	32	4	#NULL!	5	#NULL!	#NULL!	#NULL!	#NULL!	#NULL!	4000000	3	3	0	#NULL!	0.7	30	3	1	0	0	0	0	0	0	0	0	0	2	0	0	0	0	0	0		#NULL!	0	0	0	0	0	0
639	372	2		0	7	4	1950	69	4	#NULL!	7	7	4	2017	#NULL!	2	5000000	3	3	1	35	#NULL!	#NULL!	1	1	0	0	0	0	0	0	0	0	0	0	0	0	0	0	0	0		#NULL!	0	0	0	0	0	0
640	372	3		1	12	10	1987	32	4	#NULL!	5	#NULL!	#NULL!	#NULL!	#NULL!	#NULL!	4000000	3	3	0	#NULL!	0.7	30	3	1	0	0	0	0	0	0	0	0	0	2	0	0	0	0	0	0		#NULL!	0	0	0	0	0	0
641	757	4		0	3	1	1984	35	3	#NULL!	2	#NULL!	#NULL!	#NULL!	#NULL!	#NULL!	2000000	3	3	1	35	#NULL!	#NULL!	4	1	1	1	0	0	0	0	0	0	0	0	0	0	0	0	1	0		#NULL!	0	0	0	0	0	0
642	888	3		1	21	11	1985	34	4	#NULL!	5	#NULL!	#NULL!	#NULL!	#NULL!	#NULL!	8000000	3	3	1	34	#NULL!	#NULL!	7	1	1	1	0	0	0	0	0	0	0	2	0	0	0	2	0	0		#NULL!	0	0	0	0	0	0
643	370	4		0	17	12	1980	39	4	#NULL!	5	#NULL!	#NULL!	#NULL!	#NULL!	#NULL!	8000000	3	3	0	#NULL!	108	150	3	1	0	0	0	0	0	0	0	0	0	0	2	0	0	0	0	0		#NULL!	0	0	0	0	0	0
644	753	1		1	15	8	1951	68	2	#NULL!	3	#NULL!	#NULL!	#NULL!	#NULL!	#NULL!	1500000	3	3	1	46	#NULL!	#NULL!	1	1	0	0	0	0	0	0	0	0	0	0	0	0	0	0	0	0		#NULL!	0	0	0	0	0	0
645	360	2		0	12	12	1950	69	4	#NULL!	7	12	8	2010	#NULL!	4	4000000	3	3	1	42	#NULL!	#NULL!	5	1	0	0	0	0	0	0	0	0	0	1	0	0	1	2	0	0		#NULL!	0	0	0	0	0	0
646	360	4		0	24	1	1978	41	4	#NULL!	5	#NULL!	#NULL!	#NULL!	#NULL!	#NULL!	5000000	3	3	0	#NULL!	108	150	3	1	0	0	0	0	0	0	0	0	0	1	1	0	0	0	0	0		#NULL!	0	0	0	0	0	0
647	361	2		0	14	4	1980	39	4	#NULL!	5	#NULL!	#NULL!	#NULL!	#NULL!	#NULL!	5000000	3	3	1	14	#NULL!	#NULL!	5	1	0	0	0	1	1	0	0	0	0	0	2	0	0	0	0	0		#NULL!	0	0	0	0	0	0
648	361	11		0	24	1	1978	41	4	#NULL!	5	#NULL!	#NULL!	#NULL!	#NULL!	#NULL!	5000000	3	3	0	#NULL!	108	150	3	1	0	0	0	0	0	0	0	0	0	1	1	0	0	0	0	0		#NULL!	0	0	0	0	0	0
649	364	1		1	28	8	1943	76	4	#NULL!	7	28	8	1988	#NULL!	4	3000000	3	3	1	54	#NULL!	#NULL!	1	1	0	0	0	0	0	0	0	0	0	0	0	0	0	0	0	0		#NULL!	0	0	0	0	0	0
650	364	4		0	19	12	1976	43	4	#NULL!	6	#NULL!	#NULL!	#NULL!	#NULL!	#NULL!	6000000	3	3	0	#NULL!	0.1	1	3	1	0	0	0	0	0	0	0	0	0	0	2	0	0	0	0	0		#NULL!	0	0	0	0	0	0
651	367	3		1	2	1	1976	43	3	#NULL!	1	#NULL!	#NULL!	#NULL!	#NULL!	#NULL!	2000000	3	3	1	43	#NULL!	#NULL!	4	1	1	0	0	0	0	0	0	0	0	0	2	0	0	0	0	0		#NULL!	0	0	0	0	0	0
652	367	6		0	25	8	1970	49	4	#NULL!	3	#NULL!	#NULL!	#NULL!	#NULL!	#NULL!	3000000	3	3	0	#NULL!	0.2	10	3	1	0	0	0	0	0	0	0	0	0	0	2	0	0	0	0	0		#NULL!	0	0	0	0	0	0
653	507	1		1	12	10	1988	31	3	#NULL!	1	#NULL!	#NULL!	#NULL!	#NULL!	#NULL!	1000000	3	3	1	8	#NULL!	#NULL!	3	1	0	0	0	0	0	0	0	0	0	1	1	0	0	0	0	0		#NULL!	0	0	0	0	0	0
654	368	1		1	26	5	1952	67	4	#NULL!	7	26	5	2007	#NULL!	4	4000000	3	3	1	50	#NULL!	#NULL!	1	1	0	0	0	0	0	0	0	0	0	0	0	0	0	0	0	0		#NULL!	0	0	0	0	0	0
655	368	4		0	22	2	1980	39	4	#NULL!	6	#NULL!	#NULL!	#NULL!	#NULL!	#NULL!	4000000	3	3	0	#NULL!	108	150	3	1	0	0	0	0	0	0	0	0	0	1	1	0	0	0	0	0		#NULL!	0	0	0	0	0	0
656	359	4		0	28	7	1977	42	3	#NULL!	3	#NULL!	#NULL!	#NULL!	#NULL!	#NULL!	1000000	3	3	0	#NULL!	0.7	10	4	1	0	0	0	0	0	0	0	0	0	3	0	0	0	0	0	0		#NULL!	0	0	0	0	0	0
657	359	3		1	7	7	1973	46	3	#NULL!	3	#NULL!	#NULL!	#NULL!	#NULL!	#NULL!	3000000	3	3	1	47	#NULL!	#NULL!	2	1	1	0	0	0	0	0	0	0	0	0	0	0	0	0	0	0		#NULL!	0	0	0	0	0	0
658	362	1		1	25	8	1952	67	4	#NULL!	7	25	8	9998	55	4	5400000	3	3	1	45	#NULL!	#NULL!	1	1	0	0	0	0	0	0	0	0	0	0	0	0	0	0	0	0		#NULL!	0	0	0	0	0	0
659	362	4		0	31	7	1978	41	4	#NULL!	5	#NULL!	#NULL!	#NULL!	#NULL!	#NULL!	6000000	3	3	0	#NULL!	0.5	5	3	1	0	0	0	0	0	0	0	0	0	1	1	0	0	0	0	0		#NULL!	0	0	0	0	0	0
660	856	2		0	11	9	1954	65	4	#NULL!	7	11	9	2014	#NULL!	2	14000000	3	3	1	45	#NULL!	#NULL!	4	1	0	0	0	0	0	0	0	0	0	0	1	1	0	1	0	0		#NULL!	0	0	0	0	0	0
661	856	4		0	26	4	1990	29	4	#NULL!	5	#NULL!	#NULL!	#NULL!	#NULL!	#NULL!	10000000	3	3	1	29	#NULL!	#NULL!	4	1	1	1	0	0	0	0	0	0	0	1	0	0	0	0	0	0		#NULL!	0	0	0	0	0	0
662	892	1		1	20	9	1944	75	4	#NULL!	7	20	9	2000	#NULL!	4	3700000	3	3	1	52	#NULL!	#NULL!	1	1	0	0	0	0	0	0	0	0	0	0	0	0	0	0	0	0		#NULL!	0	0	0	0	0	0
663	860	1		1	25	11	1950	69	4	#NULL!	7	10	1	1993	#NULL!	4	3000000	3	3	1	41	#NULL!	#NULL!	1	1	0	0	0	0	0	0	0	0	0	0	0	0	0	0	0	0		#NULL!	0	0	0	0	0	0
664	860	4		0	2	9	1980	39	4	#NULL!	5	#NULL!	#NULL!	#NULL!	#NULL!	#NULL!	11000000	3	3	0	#NULL!	108	150	3	1	0	0	0	0	0	0	0	0	0	0	2	0	0	0	0	0		#NULL!	0	0	0	0	0	0
665	855	2		0	1	4	1946	73	4	#NULL!	5	#NULL!	#NULL!	#NULL!	#NULL!	#NULL!	3000000	3	3	1	32	#NULL!	#NULL!	1	1	0	0	0	0	0	0	0	0	0	0	0	0	0	0	0	0		#NULL!	0	0	0	0	0	0
666	855	4		0	2	9	1980	39	4	#NULL!	5	#NULL!	#NULL!	#NULL!	#NULL!	#NULL!	11000000	3	3	0	#NULL!	108	150	3	1	0	0	0	0	0	0	0	0	0	0	2	0	0	0	0	0		#NULL!	0	0	0	0	0	0
667	356	2		0	28	10	1956	63	3	#NULL!	3	#NULL!	#NULL!	#NULL!	#NULL!	#NULL!	3000000	3	3	1	32	#NULL!	#NULL!	4	1	0	0	0	0	0	0	0	0	0	0	2	1	0	0	0	0		#NULL!	0	0	0	0	0	0
668	356	4		0	27	8	1988	31	3	#NULL!	3	#NULL!	#NULL!	#NULL!	#NULL!	#NULL!	1000000	3	3	1	31	#NULL!	#NULL!	4	1	1	1	0	0	0	0	1	0	0	0	0	0	0	0	0	0		#NULL!	0	0	0	0	0	0
669	97	1		1	6	6	1948	71	4	#NULL!	5	#NULL!	#NULL!	#NULL!	#NULL!	#NULL!	3000000	3	3	1	45	#NULL!	#NULL!	1	1	0	0	0	0	0	0	0	0	0	0	0	0	0	0	0	0		#NULL!	0	0	0	0	0	0
670	97	4		0	6	1	1977	42	4	#NULL!	5	#NULL!	#NULL!	#NULL!	#NULL!	#NULL!	10000000	3	3	0	#NULL!	108	150	3	1	0	0	0	0	0	0	0	0	0	0	2	0	0	0	0	0		#NULL!	0	0	0	0	0	0
671	366	1		1	13	9	1954	65	4	#NULL!	7	13	9	2007	#NULL!	4	5000000	3	3	1	45	#NULL!	#NULL!	1	1	0	0	0	0	0	0	0	0	0	0	0	0	0	0	0	0		#NULL!	0	0	0	0	0	0
672	366	3		1	5	10	1976	43	4	#NULL!	5	#NULL!	#NULL!	#NULL!	#NULL!	#NULL!	10000000	3	3	0	#NULL!	0.7	15	3	1	0	0	0	0	0	0	0	0	0	1	1	0	0	0	0	0		#NULL!	0	0	0	0	0	0
673	365	2		0	10	6	1952	67	4	#NULL!	7	10	6	2012	#NULL!	4	5000000	3	3	1	45	#NULL!	#NULL!	1	1	0	0	0	0	0	0	0	0	0	0	0	0	0	0	0	0		#NULL!	0	0	0	0	0	0
674	365	3		1	25	10	1976	43	4	#NULL!	5	#NULL!	#NULL!	#NULL!	#NULL!	#NULL!	10000000	3	3	0	#NULL!	0.7	15	3	1	0	0	0	0	0	0	0	0	0	1	1	0	0	0	0	0		#NULL!	0	0	0	0	0	0
675	902	1		1	3	2	1972	47	2	#NULL!	0	#NULL!	#NULL!	#NULL!	#NULL!	#NULL!	1000000	3	3	1	20	#NULL!	#NULL!	2	1	0	0	0	0	0	0	0	0	0	0	1	0	0	0	0	0		#NULL!	0	0	0	0	0	0
676	902	4		0	4	5	2000	19	4	#NULL!	8	#NULL!	#NULL!	#NULL!	#NULL!	#NULL!	#NULL!	3	3	1	19	#NULL!	#NULL!	2	0	1	1	0	0	0	0	0	0	0	0	0	0	0	0	0	0		#NULL!	0	0	0	0	0	0
677	757	2		0	1	1	1958	61	2	#NULL!	3	#NULL!	#NULL!	#NULL!	#NULL!	#NULL!	1500000	3	3	1	39	#NULL!	#NULL!	4	1	0	0	0	0	0	0	0	0	0	0	1	1	0	0	0	0		#NULL!	0	0	0	0	0	0
678	891	1		1	16	12	1946	73	4	#NULL!	7	2	2	2002	#NULL!	4	4300000	3	3	1	43	#NULL!	#NULL!	1	1	0	0	0	0	0	0	0	0	0	0	0	0	0	0	0	0		#NULL!	0	0	0	0	0	0
679	888	2		0	12	10	1953	66	2	#NULL!	1	#NULL!	#NULL!	#NULL!	#NULL!	#NULL!	1000000	3	3	1	43	#NULL!	#NULL!	5	1	0	0	0	0	0	0	0	0	0	1	0	0	1	4	0	0		#NULL!	0	0	0	0	0	0
680	892	4		0	14	6	1975	44	2	#NULL!	2	#NULL!	#NULL!	#NULL!	#NULL!	#NULL!	2500000	3	3	0	#NULL!	0.3	15	3	1	0	0	0	0	0	0	0	0	0	1	1	0	0	0	0	0		#NULL!	0	0	0	0	0	0
681	753	3		1	8	1	1976	43	4	#NULL!	5	#NULL!	#NULL!	#NULL!	#NULL!	#NULL!	5000000	3	3	0	#NULL!	50	135	3	1	0	0	0	0	0	0	0	0	0	0	2	0	0	0	0	0		#NULL!	0	0	0	0	0	0
682	370	2		0	2	1	1953	66	4	#NULL!	7	11	7	1993	#NULL!	4	3000000	3	3	1	40	#NULL!	#NULL!	1	1	0	0	0	0	0	0	0	0	0	0	0	0	0	0	0	0		#NULL!	0	0	0	0	0	0
683	134	4		0	18	8	1981	38	4	#NULL!	6	#NULL!	#NULL!	#NULL!	#NULL!	#NULL!	7000000	3	3	0	#NULL!	1	15	3	1	0	0	0	0	0	0	0	0	0	0	2	0	0	0	0	0		#NULL!	0	0	0	0	0	0
684	412	3		0	3	12	1985	34	4	#NULL!	4	#NULL!	#NULL!	#NULL!	#NULL!	#NULL!	6000000	3	3	0	#NULL!	60	90	3	1	1	0	0	0	0	0	0	0	0	0	1	0	0	0	0	0		#NULL!	0	1	0	0	0	0
685	412	1		1	12	8	1958	61	2	#NULL!	2	#NULL!	#NULL!	#NULL!	#NULL!	#NULL!	500000	3	3	2	38	80	80	3	0	0	0	0	0	0	0	0	0	0	0	1	1	0	1	0	0		#NULL!	0	0	0	0	0	0
686	535	5		1	17	10	1979	40	4	#NULL!	5	#NULL!	#NULL!	#NULL!	#NULL!	#NULL!	5000000	3	3	1	15	#NULL!	#NULL!	2	0	0	0	0	0	0	0	0	0	0	0	2	0	0	0	0	0		#NULL!	0	0	0	0	0	0
687	535	4		0	4	8	1972	47	3	#NULL!	4	#NULL!	#NULL!	#NULL!	#NULL!	#NULL!	7000000	3	3	0	#NULL!	180	180	3	1	0	0	0	0	0	0	0	0	0	1	1	0	0	0	0	0		#NULL!	0	0	0	0	0	0
688	410	4		0	26	12	1991	28	3	#NULL!	3	#NULL!	#NULL!	#NULL!	#NULL!	#NULL!	5000000	3	3	0	#NULL!	120	150	2	1	0	0	0	0	0	0	0	0	0	0	1	0	0	0	0	0		#NULL!	0	0	0	0	0	0
689	410	1		1	18	4	1962	57	2	#NULL!	2	#NULL!	#NULL!	#NULL!	#NULL!	#NULL!	3000000	3	3	1	33	#NULL!	#NULL!	1	1	0	0	0	0	0	0	0	0	0	0	0	0	0	0	0	0		#NULL!	0	0	0	0	0	0
690	83	2		0	6	9	1953	66	2	#NULL!	2	#NULL!	#NULL!	#NULL!	#NULL!	#NULL!	2000000	3	3	1	43	#NULL!	#NULL!	1	1	0	0	0	0	0	0	0	0	0	0	0	0	0	0	0	0		#NULL!	0	0	0	0	0	0
691	83	4		0	6	1	1981	38	3	#NULL!	3	#NULL!	#NULL!	#NULL!	#NULL!	#NULL!	6000000	3	3	0	#NULL!	2	15	3	1	0	0	0	0	0	0	0	0	0	0	2	0	0	0	0	0		#NULL!	0	0	1	0	0	0
692	534	3		1	1	1	1964	55	2	#NULL!	1	#NULL!	#NULL!	#NULL!	#NULL!	#NULL!	2000000	3	3	0	#NULL!	1	15	1	1	0	0	0	0	0	0	0	0	0	0	0	0	0	0	0	0		#NULL!	0	0	0	0	0	0
693	534	4		0	1	1	1971	48	2	#NULL!	2	#NULL!	#NULL!	#NULL!	#NULL!	#NULL!	2000000	3	3	0	#NULL!	0.5	5	3	1	0	0	0	0	0	0	0	0	0	0	3	0	0	0	0	0		#NULL!	0	0	0	0	0	0
694	469	2		0	5	6	1964	55	2	#NULL!	2	#NULL!	#NULL!	#NULL!	#NULL!	#NULL!	3000000	3	3	1	32	#NULL!	#NULL!	1	1	0	0	0	0	0	0	0	0	0	0	0	0	0	0	0	0		#NULL!	0	0	0	0	0	0
695	469	4		0	20	7	1989	30	3	#NULL!	4	#NULL!	#NULL!	#NULL!	#NULL!	#NULL!	5000000	3	3	0	#NULL!	#NULL!	#NULL!	2	0	0	0	0	0	0	0	0	0	0	1	0	0	0	0	0	0		#NULL!	0	0	0	0	0	0
696	1131	1		1	24	10	1973	46	2	#NULL!	2	#NULL!	#NULL!	#NULL!	#NULL!	#NULL!	1000000	3	3	1	25	#NULL!	#NULL!	2	1	0	0	0	0	0	0	0	0	0	0	1	0	0	0	0	0		#NULL!	0	0	0	1	0	0
697	1131	3		1	28	7	1995	24	4	#NULL!	6	#NULL!	#NULL!	#NULL!	#NULL!	#NULL!	3000000	3	3	2	25	100	180	2	0	1	0	0	0	0	0	0	0	0	0	1	0	0	0	0	0		#NULL!	0	0	0	0	0	0
704	378	1		1	21	1	1977	42	2	#NULL!	2	#NULL!	#NULL!	#NULL!	#NULL!	#NULL!	500000	2	2	1	27	#NULL!	#NULL!	4	1	0	0	0	0	0	0	0	0	0	3	0	0	0	0	0	0		#NULL!	0	0	0	0	0	0
705	517	1		1	1	1	1955	64	3	#NULL!	2	#NULL!	#NULL!	#NULL!	#NULL!	#NULL!	500000	3	3	1	46	#NULL!	#NULL!	5	1	0	0	0	0	0	0	0	0	0	0	1	1	0	2	0	0		#NULL!	0	0	0	0	0	0
707	165	1		1	25	7	1957	62	2	#NULL!	2	#NULL!	#NULL!	#NULL!	#NULL!	#NULL!	3000000	3	3	1	44	#NULL!	#NULL!	3	1	0	0	0	0	0	0	0	0	0	0	0	0	0	2	0	0		#NULL!	0	0	0	0	0	0
708	168	4		0	29	10	1982	37	2	#NULL!	4	#NULL!	#NULL!	#NULL!	#NULL!	#NULL!	8000000	3	3	0	#NULL!	100	120	0	#NULL!	#NULL!	#NULL!	#NULL!	#NULL!	#NULL!	#NULL!	#NULL!	#NULL!	#NULL!	#NULL!	#NULL!	#NULL!	#NULL!	#NULL!	#NULL!	#NULL!		#NULL!	0	1	0	0	0	0
709	76	1		1	1	1	1970	49	3	#NULL!	2	#NULL!	#NULL!	#NULL!	#NULL!	#NULL!	5000000	3	3	1	33	#NULL!	#NULL!	2	1	0	0	0	0	1	0	0	0	0	0	0	0	0	0	0	0		#NULL!	0	0	0	0	1	0
710	544	1		1	15	1	1951	68	4	#NULL!	7	99	1	2006	#NULL!	4	4000000	3	3	1	46	#NULL!	#NULL!	1	1	0	0	0	0	0	0	0	0	0	0	0	0	0	0	0	0		#NULL!	0	0	0	0	0	0
712	427	5		1	2	4	1991	28	4	#NULL!	6	#NULL!	#NULL!	#NULL!	#NULL!	#NULL!	4000000	3	3	0	#NULL!	0.01	1	3	1	0	0	0	0	0	0	0	0	0	1	1	0	0	0	0	0		#NULL!	0	0	0	0	0	0
713	349	1		1	99	99	1969	50	1	#NULL!	1	#NULL!	#NULL!	#NULL!	#NULL!	#NULL!	1000000	3	3	1	32	#NULL!	#NULL!	6	1	0	0	0	0	0	0	0	0	0	0	1	1	0	3	0	0		#NULL!	0	0	0	0	0	0
714	349	4		0	10	7	1987	32	2	#NULL!	4	#NULL!	#NULL!	#NULL!	#NULL!	#NULL!	5000000	3	3	1	32	#NULL!	#NULL!	6	1	1	1	0	0	0	0	0	0	0	3	0	0	0	0	0	0		#NULL!	0	0	0	1	0	0
715	344	14	ME DE	1	4	10	1967	52	0	1	1	#NULL!	#NULL!	#NULL!	#NULL!	#NULL!	2000000	3	3	1	#NULL!	#NULL!	#NULL!	1	0	0	0	0	0	0	0	0	0	0	0	0	0	0	1	0	0		#NULL!	0	0	0	0	0	0
716	344	10		1	10	11	1999	20	2	#NULL!	1	#NULL!	#NULL!	#NULL!	#NULL!	#NULL!	1000000	3	3	1	4	#NULL!	#NULL!	2	0	0	0	1	0	0	0	0	0	0	0	0	0	0	0	0	1	BAC RUOT	#NULL!	0	0	0	0	0	0
717	351	1		1	26	4	1957	62	1	#NULL!	2	#NULL!	#NULL!	#NULL!	#NULL!	#NULL!	500000	3	3	1	42	#NULL!	#NULL!	1	1	0	0	0	0	0	0	0	0	0	0	0	0	0	0	0	0		#NULL!	0	0	0	0	0	0
718	351	4		0	15	6	1985	34	2	#NULL!	4	#NULL!	#NULL!	#NULL!	#NULL!	#NULL!	6000000	3	3	0	#NULL!	50	120	3	1	0	0	0	0	0	0	0	0	0	1	1	0	0	0	0	0		#NULL!	0	1	0	0	0	0
719	350	2		0	11	12	1937	82	0	1	1	#NULL!	#NULL!	#NULL!	#NULL!	#NULL!	700000	3	3	1	40	#NULL!	#NULL!	4	1	0	0	0	0	0	0	0	0	0	0	1	1	0	1	0	0		#NULL!	0	0	0	0	0	0
720	350	4		0	6	11	1970	49	2	#NULL!	4	#NULL!	#NULL!	#NULL!	#NULL!	#NULL!	3000000	3	3	1	49	#NULL!	#NULL!	4	1	1	1	0	0	0	0	0	0	0	1	0	0	0	0	0	0		#NULL!	0	0	1	0	0	0
721	352	2		0	18	4	1956	63	1	#NULL!	4	#NULL!	#NULL!	#NULL!	#NULL!	#NULL!	3000000	3	3	1	42	#NULL!	#NULL!	1	1	0	0	0	0	0	0	0	0	0	0	0	0	0	0	0	0		#NULL!	0	0	0	0	0	0
722	352	4		0	24	9	1980	39	2	#NULL!	4	#NULL!	#NULL!	#NULL!	#NULL!	#NULL!	6000000	3	3	0	#NULL!	50	70	3	1	0	0	0	0	0	0	0	0	0	2	0	0	0	0	0	0		#NULL!	0	0	0	0	0	0
723	342	1		1	18	2	1974	45	1	#NULL!	3	#NULL!	#NULL!	#NULL!	#NULL!	#NULL!	4000000	3	3	1	20	#NULL!	#NULL!	2	1	0	0	0	0	0	0	0	0	0	0	1	0	0	0	0	0		#NULL!	0	0	0	0	0	0
724	342	4		0	26	2	2004	15	2	#NULL!	8	#NULL!	#NULL!	#NULL!	#NULL!	#NULL!	#NULL!	3	3	1	15	#NULL!	#NULL!	2	0	1	1	0	0	0	0	0	0	0	0	0	0	0	0	0	0		#NULL!	0	0	0	0	0	0
725	488	4		0	24	9	1983	36	2	#NULL!	4	#NULL!	#NULL!	#NULL!	#NULL!	#NULL!	5000000	3	3	0	#NULL!	5	30	3	1	0	0	0	0	0	0	0	0	0	2	0	0	0	0	0	0		#NULL!	0	0	0	0	0	0
726	71	1		1	2	8	1935	84	1	#NULL!	1	#NULL!	#NULL!	#NULL!	#NULL!	#NULL!	1000000	3	3	1	55	#NULL!	#NULL!	7	1	0	0	0	0	0	0	0	0	0	0	1	1	0	4	0	0		#NULL!	0	0	0	0	0	0
727	491	3		1	15	9	1996	23	3	#NULL!	8	#NULL!	#NULL!	#NULL!	#NULL!	#NULL!	2000000	3	3	1	23	#NULL!	#NULL!	3	0	1	1	0	0	0	1	0	0	0	0	0	0	0	0	0	0		#NULL!	0	0	0	0	0	0
728	491	2		0	99	99	1973	46	1	#NULL!	4	#NULL!	#NULL!	#NULL!	#NULL!	#NULL!	3000000	3	3	1	24	#NULL!	#NULL!	3	1	0	0	0	0	0	0	0	0	0	2	0	0	0	0	0	0		#NULL!	0	0	0	0	0	0
729	345	2		0	99	99	1956	63	1	#NULL!	3	#NULL!	#NULL!	#NULL!	#NULL!	#NULL!	5000000	3	3	1	45	#NULL!	#NULL!	5	1	0	0	0	0	0	0	0	0	0	0	1	1	0	2	0	0		#NULL!	0	0	0	0	0	0
730	345	4		0	10	10	1988	31	3	#NULL!	4	#NULL!	#NULL!	#NULL!	#NULL!	#NULL!	7000000	3	3	1	32	#NULL!	#NULL!	5	1	1	1	0	0	0	0	0	0	0	1	1	0	0	0	0	0		#NULL!	0	0	0	0	0	0
731	125	4		0	18	3	1979	40	4	#NULL!	5	#NULL!	#NULL!	#NULL!	#NULL!	#NULL!	10000000	3	3	1	40	#NULL!	#NULL!	5	1	1	1	0	0	0	0	0	0	0	2	0	0	0	0	0	0		#NULL!	0	0	0	0	0	0
732	125	4		0	16	12	1975	44	4	#NULL!	5	#NULL!	#NULL!	#NULL!	#NULL!	#NULL!	10000000	3	3	0	#NULL!	1	5	3	1	0	0	0	0	0	0	0	0	0	0	2	0	0	0	0	0		#NULL!	0	0	0	0	0	0
733	396	4		0	24	11	1987	32	4	#NULL!	6	#NULL!	#NULL!	#NULL!	#NULL!	#NULL!	5000000	3	3	0	#NULL!	0.1	5	3	1	0	0	0	0	0	0	0	0	0	2	0	0	0	0	0	0		#NULL!	0	0	0	0	0	0
734	816	1		1	8	5	1959	60	4	#NULL!	7	99	99	2010	#NULL!	4	5000000	3	3	1	35	#NULL!	#NULL!	1	1	0	0	0	0	0	0	0	0	0	0	0	0	0	0	0	0		#NULL!	0	0	0	0	0	0
735	393	3		1	14	9	1972	47	3	#NULL!	5	#NULL!	#NULL!	#NULL!	#NULL!	#NULL!	8000000	3	3	0	#NULL!	30	40	2	1	0	0	0	0	0	0	0	0	0	0	1	0	0	0	0	0		#NULL!	0	0	0	0	0	0
736	398	6		0	27	6	1956	63	3	#NULL!	3	#NULL!	#NULL!	#NULL!	#NULL!	#NULL!	6000000	3	3	0	#NULL!	0.02	5	2	1	0	0	0	0	0	0	0	0	0	0	0	0	0	0	0	1	GIUP VIEC	#NULL!	0	0	0	0	0	0
737	129	4		0	23	5	1981	38	3	#NULL!	6	#NULL!	#NULL!	#NULL!	#NULL!	#NULL!	10000000	3	3	0	#NULL!	#NULL!	#NULL!	3	1	0	0	0	0	0	0	0	0	0	0	2	0	0	0	0	0		#NULL!	0	0	0	0	0	0
738	909	2		0	20	10	1945	74	3	#NULL!	7	99	99	2005	#NULL!	4	5000000	3	3	1	45	#NULL!	#NULL!	1	1	0	0	0	0	0	0	0	0	0	0	0	0	0	0	0	0		#NULL!	0	0	0	0	0	0
740	503	4		0	21	8	1988	31	4	#NULL!	6	#NULL!	#NULL!	#NULL!	#NULL!	#NULL!	7000000	3	3	1	31	#NULL!	#NULL!	3	1	1	0	0	0	0	0	0	0	0	0	1	0	0	0	0	0		#NULL!	0	0	0	0	0	0
741	387	11		0	15	7	1962	57	3	#NULL!	3	#NULL!	#NULL!	#NULL!	#NULL!	#NULL!	5000000	3	3	1	20	#NULL!	#NULL!	3	1	0	0	0	0	0	1	0	0	0	0	1	0	0	0	0	0		#NULL!	0	0	0	0	0	0
742	387	5		1	26	1	1974	45	3	#NULL!	3	#NULL!	#NULL!	#NULL!	#NULL!	#NULL!	5000000	3	3	1	20	#NULL!	#NULL!	3	1	0	0	0	0	0	0	0	1	0	0	1	0	0	0	0	0		#NULL!	0	0	0	0	0	0
743	909	4		0	15	11	1976	43	3	#NULL!	6	#NULL!	#NULL!	#NULL!	#NULL!	#NULL!	6000000	3	3	0	#NULL!	1	5	3	1	0	0	0	0	0	0	0	0	0	1	1	0	0	0	0	0		#NULL!	0	0	0	0	0	0
744	907	2		0	23	3	1953	66	3	#NULL!	2	#NULL!	#NULL!	#NULL!	#NULL!	#NULL!	3000000	3	3	1	30	#NULL!	#NULL!	1	1	0	0	0	0	0	0	0	0	0	0	0	0	0	0	0	0		#NULL!	0	0	0	0	0	0
745	122	1		1	12	9	1965	54	2	#NULL!	1	#NULL!	#NULL!	#NULL!	#NULL!	#NULL!	4000000	3	3	1	4	#NULL!	#NULL!	1	1	0	0	0	0	0	0	0	0	0	0	0	0	0	0	0	0		#NULL!	0	0	0	0	0	0
746	122	3		1	28	11	1976	43	4	#NULL!	5	#NULL!	#NULL!	#NULL!	#NULL!	#NULL!	7000000	4	3	0	#NULL!	0.2	10	3	1	0	0	0	0	0	0	0	0	0	1	1	0	0	0	0	0		#NULL!	0	0	0	0	0	0
747	813	3		1	25	1	1981	38	4	#NULL!	6	#NULL!	#NULL!	#NULL!	#NULL!	#NULL!	10000000	3	3	0	#NULL!	80	80	2	1	0	0	0	0	0	0	0	0	0	1	0	0	0	0	0	0		#NULL!	0	0	0	0	0	0
748	393	11		0	20	1	1954	65	3	#NULL!	7	99	99	2012	#NULL!	#NULL!	7000000	3	3	0	#NULL!	0.02	3	3	1	0	0	0	0	0	0	0	0	0	0	2	0	0	0	0	0		#NULL!	0	0	0	0	0	0
749	504	3		1	25	10	1981	38	4	#NULL!	5	#NULL!	#NULL!	#NULL!	#NULL!	#NULL!	8000000	3	3	0	#NULL!	5	15	3	1	0	0	0	0	0	0	0	0	0	0	2	0	0	0	0	0		#NULL!	0	0	0	0	0	0
750	1124	2		0	27	10	1945	74	2	#NULL!	3	#NULL!	#NULL!	#NULL!	#NULL!	#NULL!	2000000	3	3	1	50	#NULL!	#NULL!	2	1	0	0	0	0	0	0	0	0	0	0	1	0	0	0	0	0		#NULL!	0	0	0	0	0	0
751	123	3		1	9	11	1987	32	4	#NULL!	5	#NULL!	#NULL!	#NULL!	#NULL!	#NULL!	10000000	3	3	0	#NULL!	80	75	3	1	0	0	0	0	0	0	0	0	0	1	1	0	0	0	0	0		#NULL!	0	0	0	0	0	0
752	395	3		1	9	5	1976	43	3	#NULL!	3	#NULL!	#NULL!	#NULL!	#NULL!	#NULL!	7000000	3	3	1	15	#NULL!	#NULL!	4	1	0	0	0	1	0	0	0	0	0	1	1	0	0	0	0	0		#NULL!	1	1	0	0	0	0
753	390	1		1	9	5	1976	43	3	#NULL!	3	#NULL!	#NULL!	#NULL!	#NULL!	#NULL!	7000000	3	3	1	15	#NULL!	#NULL!	4	1	0	0	0	1	0	1	1	0	0	0	0	0	0	0	0	0		#NULL!	0	1	0	1	0	0
754	907	3		1	11	3	1983	36	3	#NULL!	4	#NULL!	#NULL!	#NULL!	#NULL!	#NULL!	7000000	3	3	0	#NULL!	#NULL!	#NULL!	3	1	0	0	0	0	0	0	0	0	0	1	1	0	0	0	0	0		#NULL!	0	0	0	0	0	0
755	843	4		0	2	1	1961	58	4	#NULL!	7	99	2	2019	#NULL!	3	10000000	4	3	0	#NULL!	30	60	1	1	0	0	0	0	0	0	0	0	0	0	0	0	0	0	0	0		#NULL!	0	0	0	0	0	0
756	843	4		0	12	8	1977	42	4	#NULL!	5	#NULL!	#NULL!	#NULL!	#NULL!	#NULL!	6000000	3	3	1	40	#NULL!	#NULL!	5	1	1	1	0	0	0	0	0	0	0	1	1	0	0	0	0	0		#NULL!	0	0	0	0	0	0
757	502	3		1	12	4	1963	56	4	#NULL!	7	99	5	2018	#NULL!	#NULL!	6000000	3	3	0	#NULL!	0.5	5	1	1	0	0	0	0	0	0	0	0	0	0	0	0	0	0	0	0		#NULL!	0	0	0	0	0	0
758	1124	4		0	24	9	1976	43	3	#NULL!	3	#NULL!	#NULL!	#NULL!	#NULL!	#NULL!	2000000	3	3	1	43	#NULL!	#NULL!	2	0	1	1	0	0	0	0	0	0	0	0	0	0	0	0	0	0		#NULL!	0	0	0	0	0	0
759	504	1		1	20	12	1957	62	3	#NULL!	3	#NULL!	#NULL!	#NULL!	#NULL!	#NULL!	5000000	3	3	1	35	#NULL!	#NULL!	1	1	0	0	0	0	0	0	0	0	0	0	0	0	0	0	0	0		#NULL!	0	0	0	0	0	0
760	391	2		0	4	12	1951	68	4	#NULL!	7	99	12	2011	#NULL!	4	5000000	3	3	1	8	#NULL!	#NULL!	5	1	0	0	0	0	0	0	0	0	0	1	0	0	1	2	0	0		#NULL!	0	0	0	0	0	0
761	391	3		1	2	9	1981	38	4	#NULL!	5	#NULL!	#NULL!	#NULL!	#NULL!	#NULL!	7000000	3	3	1	10	#NULL!	#NULL!	5	1	1	1	0	0	0	0	0	0	0	1	1	0	0	0	0	0		#NULL!	0	0	0	0	0	0
762	503	4		0	15	6	1983	36	4	#NULL!	6	#NULL!	#NULL!	#NULL!	#NULL!	#NULL!	6000000	3	3	1	37	#NULL!	#NULL!	4	1	1	0	0	0	0	1	1	0	0	0	0	0	0	0	0	0		#NULL!	0	0	0	0	0	0
763	867	4		0	18	6	1994	25	4	#NULL!	5	#NULL!	#NULL!	#NULL!	#NULL!	#NULL!	8000000	3	3	1	25	#NULL!	#NULL!	2	0	1	1	0	0	0	0	0	0	0	0	0	0	0	0	0	0		#NULL!	0	0	0	0	0	0
764	401	10		0	27	7	1987	32	4	#NULL!	6	#NULL!	#NULL!	#NULL!	#NULL!	#NULL!	6000000	3	3	0	#NULL!	0.5	2	3	1	0	0	0	0	0	0	0	0	0	1	1	0	0	0	0	0		#NULL!	0	0	0	0	0	0
765	392	4		0	15	9	1985	34	4	#NULL!	6	#NULL!	#NULL!	#NULL!	#NULL!	#NULL!	10000000	3	3	0	#NULL!	65	75	3	1	0	0	0	0	0	0	0	0	0	2	0	0	0	0	0	0		#NULL!	0	0	0	0	0	0
766	131	1		1	24	12	1959	60	2	#NULL!	1	#NULL!	#NULL!	#NULL!	#NULL!	#NULL!	3000000	3	3	1	25	#NULL!	#NULL!	1	1	0	0	0	0	0	0	0	0	0	0	0	0	0	0	0	0		#NULL!	0	0	0	0	0	0
767	392	2		0	99	99	1952	67	2	#NULL!	3	#NULL!	#NULL!	#NULL!	#NULL!	#NULL!	3000000	3	3	1	35	#NULL!	#NULL!	2	1	0	0	0	0	0	0	0	0	0	0	0	0	0	1	0	0		#NULL!	0	0	0	0	0	0
768	394	5		1	12	6	1994	25	4	#NULL!	3	#NULL!	#NULL!	#NULL!	#NULL!	#NULL!	3000000	3	3	1	3	#NULL!	#NULL!	3	1	0	0	0	1	0	0	0	0	0	1	0	0	0	0	0	0		#NULL!	0	0	0	0	0	0
769	819	1		1	5	3	1985	34	4	#NULL!	3	#NULL!	#NULL!	#NULL!	#NULL!	#NULL!	6000000	3	3	1	12	#NULL!	#NULL!	3	1	0	0	0	0	0	0	0	0	0	1	1	0	0	0	0	0		#NULL!	0	0	0	0	0	0
770	396	4		0	6	2	1982	37	4	#NULL!	6	#NULL!	#NULL!	#NULL!	#NULL!	#NULL!	5000000	3	3	1	38	#NULL!	#NULL!	3	0	1	1	0	0	0	0	1	0	0	0	0	0	0	0	0	0		#NULL!	0	0	0	0	0	0
771	180	2		0	6	5	1965	54	2	#NULL!	2	#NULL!	#NULL!	#NULL!	#NULL!	#NULL!	1500000	3	3	1	35	#NULL!	#NULL!	4	1	0	0	0	0	0	0	0	0	0	1	1	0	0	1	0	0		#NULL!	0	0	0	0	0	0
772	103	2		0	12	3	1947	72	2	#NULL!	1	#NULL!	#NULL!	#NULL!	#NULL!	#NULL!	1000000	3	3	1	40	#NULL!	#NULL!	5	1	0	0	0	0	0	0	0	0	0	0	1	1	0	2	0	0		#NULL!	0	0	0	0	0	0
773	1119	12		1	22	2	1954	65	1	#NULL!	2	#NULL!	#NULL!	#NULL!	#NULL!	#NULL!	1000000	2	3	1	61	#NULL!	#NULL!	1	0	0	0	0	0	0	1	0	0	0	0	0	0	0	0	0	0		#NULL!	0	0	0	0	0	0
774	1119	11		0	15	1	1952	67	2	#NULL!	2	#NULL!	#NULL!	#NULL!	#NULL!	#NULL!	1500000	3	3	0	#NULL!	0.01	5	3	1	0	0	0	0	0	0	0	0	0	1	1	0	0	0	0	0		#NULL!	0	0	0	0	0	0
775	1120	2		0	1	1	1945	74	1	#NULL!	0	#NULL!	#NULL!	#NULL!	#NULL!	#NULL!	1000000	3	3	1	41	#NULL!	#NULL!	1	1	0	0	0	0	0	0	0	0	0	0	0	0	0	0	0	0		#NULL!	0	0	0	0	0	0
776	103	4		0	5	5	1980	39	3	#NULL!	4	#NULL!	#NULL!	#NULL!	#NULL!	#NULL!	5000000	3	3	1	40	#NULL!	#NULL!	5	1	1	1	0	0	0	0	0	0	0	1	1	0	0	0	0	0		#NULL!	0	0	0	0	0	0
777	506	4		0	3	2	1975	44	3	#NULL!	4	#NULL!	#NULL!	#NULL!	#NULL!	#NULL!	5000000	3	3	0	#NULL!	1.5	10	3	1	0	0	0	0	0	0	0	0	0	1	1	0	0	0	0	0		#NULL!	0	0	0	0	0	0
778	182	2		0	1	1	1964	55	2	#NULL!	2	#NULL!	#NULL!	#NULL!	#NULL!	#NULL!	1500000	3	3	1	40	#NULL!	#NULL!	5	1	0	0	0	0	0	0	0	0	0	1	1	0	0	2	0	0		#NULL!	0	0	0	0	0	0
779	182	4		0	16	4	1988	31	3	#NULL!	4	#NULL!	#NULL!	#NULL!	#NULL!	#NULL!	5000000	3	3	1	31	#NULL!	#NULL!	5	1	1	1	0	0	0	0	0	0	0	1	1	0	0	0	0	0		#NULL!	0	0	0	0	0	0
780	108	4		0	30	9	1972	47	3	#NULL!	2	#NULL!	#NULL!	#NULL!	#NULL!	#NULL!	5000000	3	3	1	47	#NULL!	#NULL!	5	1	1	1	0	0	0	0	0	0	0	0	2	0	0	0	0	0		#NULL!	0	0	0	0	0	0
781	184	3		1	6	6	1982	37	3	#NULL!	4	#NULL!	#NULL!	#NULL!	#NULL!	#NULL!	4500000	3	3	1	37	#NULL!	#NULL!	2	0	1	0	0	0	0	0	0	0	0	0	1	0	0	0	0	0		#NULL!	0	0	0	0	0	0
782	115	2		0	10	2	1952	67	2	#NULL!	2	#NULL!	#NULL!	#NULL!	#NULL!	#NULL!	1500000	3	3	1	43	#NULL!	#NULL!	5	1	0	0	0	0	0	0	0	0	0	0	1	1	0	2	0	0		#NULL!	0	0	0	0	0	0
783	115	4		0	10	5	1986	33	3	#NULL!	4	#NULL!	#NULL!	#NULL!	#NULL!	#NULL!	4700000	3	3	1	33	#NULL!	#NULL!	5	1	1	1	0	0	0	0	0	0	0	0	2	0	0	0	0	0		#NULL!	0	0	0	0	0	0
784	85	14	CHAU RE	0	10	2	1968	51	2	#NULL!	2	#NULL!	#NULL!	#NULL!	#NULL!	#NULL!	1500000	3	3	1	15	#NULL!	#NULL!	4	1	0	0	0	0	0	0	0	0	0	1	1	0	0	0	0	1	BAC VO	#NULL!	0	0	0	0	0	0
785	85	10		1	1	1	1971	48	3	#NULL!	2	#NULL!	#NULL!	#NULL!	#NULL!	#NULL!	1500000	3	3	1	15	#NULL!	#NULL!	4	1	0	0	0	0	0	0	0	0	0	1	1	0	0	0	0	1	BAC RUOT	#NULL!	0	0	0	0	0	0
786	105	2		0	25	7	1962	57	2	#NULL!	3	#NULL!	#NULL!	#NULL!	#NULL!	#NULL!	6000000	4	3	1	32	#NULL!	#NULL!	2	1	0	0	0	0	0	0	0	0	0	0	1	0	0	0	0	0		#NULL!	0	0	0	0	0	0
787	105	4		0	13	7	1988	31	3	#NULL!	4	#NULL!	#NULL!	#NULL!	#NULL!	#NULL!	5000000	4	3	1	30	#NULL!	#NULL!	2	0	1	1	0	0	0	0	0	0	0	0	0	0	0	0	0	0		#NULL!	0	0	0	0	0	0
788	183	2		0	10	5	1954	65	1	#NULL!	2	#NULL!	#NULL!	#NULL!	#NULL!	#NULL!	1200000	3	3	1	45	#NULL!	#NULL!	5	1	0	0	0	0	0	0	0	0	0	0	1	1	0	2	0	0		#NULL!	0	0	0	0	0	0
789	183	4		0	2	9	1979	40	2	#NULL!	4	#NULL!	#NULL!	#NULL!	#NULL!	#NULL!	5000000	3	3	1	40	#NULL!	#NULL!	5	1	1	1	0	0	0	0	0	0	0	1	1	0	0	0	0	0		#NULL!	0	0	0	0	0	0
790	86	3		1	19	4	1987	32	4	#NULL!	5	#NULL!	#NULL!	#NULL!	#NULL!	#NULL!	6000000	3	3	0	#NULL!	1.5	10	2	1	0	0	0	0	0	0	0	0	0	1	0	0	0	0	0	0		#NULL!	0	0	0	0	0	0
792	181	1		1	1	1	1956	63	2	#NULL!	2	#NULL!	#NULL!	#NULL!	#NULL!	#NULL!	2000000	3	3	1	6	#NULL!	#NULL!	6	1	0	0	0	0	0	0	0	0	0	0	1	1	0	3	0	0		#NULL!	0	0	0	0	0	0
793	181	4		0	19	5	1980	39	4	#NULL!	5	#NULL!	#NULL!	#NULL!	#NULL!	#NULL!	5000000	3	3	1	6	#NULL!	#NULL!	6	1	1	1	0	0	0	0	0	0	0	2	1	0	0	0	0	0		#NULL!	0	0	0	0	0	0
795	86	1		1	11	7	1965	54	2	#NULL!	2	#NULL!	#NULL!	#NULL!	#NULL!	#NULL!	3000000	3	3	1	4	#NULL!	#NULL!	1	1	0	0	0	0	0	0	0	0	0	0	0	0	0	0	0	0		#NULL!	0	0	0	0	0	0
796	186	2		0	18	10	1943	76	1	#NULL!	7	99	99	9998	#NULL!	#NULL!	1000000	1	3	1	11	#NULL!	#NULL!	1	1	0	0	0	0	0	0	0	0	0	0	0	0	0	0	0	0		#NULL!	0	0	0	0	0	0
797	186	4		0	25	5	1983	36	3	#NULL!	4	#NULL!	#NULL!	#NULL!	#NULL!	#NULL!	5000000	3	3	0	#NULL!	#NULL!	#NULL!	3	1	0	0	0	0	0	0	0	0	0	1	1	0	0	0	0	0		#NULL!	0	0	0	0	0	0
801	88	4		0	17	12	1974	45	3	#NULL!	3	#NULL!	#NULL!	#NULL!	#NULL!	#NULL!	5000000	3	3	0	#NULL!	0.5	#NULL!	3	1	0	0	0	0	0	0	0	0	0	1	1	0	0	0	0	0		#NULL!	0	0	0	0	0	0
802	109	4		0	9	7	1977	42	3	#NULL!	4	#NULL!	#NULL!	#NULL!	#NULL!	#NULL!	4000000	1	3	0	#NULL!	0.5	10	3	1	0	0	0	0	0	0	0	0	0	0	2	0	0	0	0	0		#NULL!	0	0	0	0	0	0
803	109	2		0	1	1	1940	79	1	#NULL!	2	#NULL!	#NULL!	#NULL!	#NULL!	#NULL!	1000000	1	3	1	7	#NULL!	#NULL!	1	1	0	0	0	0	0	0	0	0	0	0	0	0	0	0	0	0		#NULL!	0	0	0	0	0	0
804	110	4		0	9	7	1977	42	3	#NULL!	4	#NULL!	#NULL!	#NULL!	#NULL!	#NULL!	4000000	1	3	0	#NULL!	0.5	#NULL!	3	1	0	0	0	0	0	0	0	0	0	0	2	0	0	0	0	0		#NULL!	0	0	0	0	0	0
805	110	1		1	1	1	1945	74	1	#NULL!	1	#NULL!	#NULL!	#NULL!	#NULL!	#NULL!	1000000	1	3	1	9	#NULL!	#NULL!	1	1	0	0	0	0	0	0	0	0	0	0	0	0	0	0	0	0		#NULL!	0	0	0	0	0	0
806	111	1		1	1	1	1958	61	1	#NULL!	2	#NULL!	#NULL!	#NULL!	#NULL!	#NULL!	2000000	1	3	1	8	#NULL!	#NULL!	1	1	0	0	0	0	0	0	0	0	0	0	0	0	0	0	0	0		#NULL!	0	0	0	0	0	0
807	111	4		0	5	11	1983	36	3	#NULL!	4	#NULL!	#NULL!	#NULL!	#NULL!	#NULL!	5000000	3	3	0	#NULL!	1.5	10	3	1	0	0	0	0	0	0	0	0	0	1	1	0	0	0	0	0		#NULL!	0	0	0	0	0	0
808	114	3		1	20	6	1998	21	3	#NULL!	4	#NULL!	#NULL!	#NULL!	#NULL!	#NULL!	5000000	3	3	0	#NULL!	0.5	#NULL!	1	1	0	0	0	0	0	0	0	0	0	0	0	0	0	0	0	0		#NULL!	0	0	0	0	0	0
809	114	11		0	10	10	1964	55	2	#NULL!	2	#NULL!	#NULL!	#NULL!	#NULL!	#NULL!	3000000	3	3	1	5	#NULL!	#NULL!	6	1	0	0	0	0	0	1	0	0	0	0	1	1	0	2	0	0		#NULL!	0	0	0	0	0	0
810	185	11		0	26	7	1973	46	3	#NULL!	2	#NULL!	#NULL!	#NULL!	#NULL!	#NULL!	3000000	3	3	0	#NULL!	#NULL!	#NULL!	3	1	0	0	0	0	0	0	0	0	0	1	1	0	0	0	0	0		#NULL!	0	0	0	0	0	0
811	375	1		1	1	1	1975	44	2	#NULL!	2	#NULL!	#NULL!	#NULL!	#NULL!	#NULL!	2000000	3	3	1	23	#NULL!	#NULL!	2	1	0	0	0	0	0	0	0	0	0	0	1	0	0	0	0	0		#NULL!	0	0	0	0	0	0
812	537	4		0	7	1	1968	51	3	#NULL!	2	#NULL!	#NULL!	#NULL!	#NULL!	#NULL!	6000000	3	3	1	51	#NULL!	#NULL!	4	1	1	1	0	0	0	0	0	0	0	0	1	0	0	0	0	0		#NULL!	0	0	1	0	0	0
813	374	4		0	7	8	1965	54	2	#NULL!	2	#NULL!	#NULL!	#NULL!	#NULL!	#NULL!	1000000	3	3	0	#NULL!	0.04	1	2	1	0	0	0	0	0	0	0	0	0	1	0	0	0	0	0	0		#NULL!	0	0	0	0	0	0
814	163	5		1	30	1	1990	29	4	#NULL!	1	#NULL!	#NULL!	#NULL!	#NULL!	#NULL!	#NULL!	3	3	1	4	#NULL!	#NULL!	5	1	0	0	0	1	1	0	0	0	0	0	2	0	0	0	0	0		#NULL!	0	0	0	0	0	0
815	513	5		1	6	7	1959	60	2	#NULL!	2	#NULL!	#NULL!	#NULL!	#NULL!	#NULL!	1000000	3	3	0	#NULL!	0.04	3	2	1	0	0	0	0	0	0	0	0	0	0	1	0	0	0	0	0		#NULL!	0	1	1	0	0	0
816	385	4		0	6	9	1958	61	2	#NULL!	7	1	9	2012	#NULL!	4	4000000	3	3	1	1	#NULL!	#NULL!	2	1	1	0	0	0	0	0	0	0	0	0	0	0	0	0	0	0		#NULL!	0	0	0	0	0	0
817	162	5		1	21	1	1972	47	2	#NULL!	1	#NULL!	#NULL!	#NULL!	#NULL!	#NULL!	#NULL!	3	3	0	#NULL!	0.2	10	2	0	0	0	0	0	0	0	0	0	0	1	0	0	0	1	0	0		#NULL!	0	0	0	0	0	0
818	376	1		1	3	7	1981	38	2	#NULL!	6	#NULL!	#NULL!	#NULL!	#NULL!	#NULL!	3000000	3	3	1	20	#NULL!	#NULL!	3	1	0	0	0	0	0	0	0	0	0	1	1	0	0	0	0	0		#NULL!	0	0	0	0	0	0
820	427	1		1	21	11	1966	53	2	#NULL!	2	#NULL!	#NULL!	#NULL!	#NULL!	#NULL!	300000	3	3	1	36	#NULL!	#NULL!	5	1	0	0	0	0	0	0	0	0	0	0	1	1	0	2	0	0		#NULL!	0	0	0	0	0	0
821	159	2		0	28	12	1960	59	3	#NULL!	2	#NULL!	#NULL!	#NULL!	#NULL!	#NULL!	3000000	3	3	1	36	#NULL!	#NULL!	4	1	1	0	0	0	0	0	0	0	0	0	1	1	0	0	0	0		#NULL!	0	1	0	0	0	0
822	167	1		1	99	99	1954	65	2	#NULL!	2	#NULL!	#NULL!	#NULL!	#NULL!	#NULL!	300000	3	3	1	44	#NULL!	#NULL!	1	1	0	0	0	0	0	0	0	0	0	0	0	0	0	0	0	0		#NULL!	0	0	0	0	0	0
823	514	3		1	6	9	1980	39	2	#NULL!	6	#NULL!	#NULL!	#NULL!	#NULL!	#NULL!	3000000	3	3	1	40	#NULL!	#NULL!	5	0	1	1	0	0	0	0	2	0	0	0	1	0	0	0	0	0		#NULL!	0	0	0	0	0	0
824	536	2		0	15	10	1959	60	2	#NULL!	2	#NULL!	#NULL!	#NULL!	#NULL!	#NULL!	1000000	3	3	1	29	#NULL!	#NULL!	2	1	0	0	0	0	0	0	0	0	0	0	1	0	0	0	0	0		#NULL!	0	0	0	0	0	0
826	163	4		0	19	3	1986	33	3	#NULL!	4	#NULL!	#NULL!	#NULL!	#NULL!	#NULL!	5000000	3	3	1	33	#NULL!	#NULL!	5	1	1	1	0	0	0	0	0	0	0	0	2	0	0	0	0	0		#NULL!	0	0	0	0	0	0
828	159	4		0	29	6	1988	31	4	#NULL!	3	#NULL!	#NULL!	#NULL!	#NULL!	#NULL!	7000000	3	3	0	#NULL!	0.2	10	0	#NULL!	#NULL!	#NULL!	#NULL!	#NULL!	#NULL!	#NULL!	#NULL!	#NULL!	#NULL!	#NULL!	#NULL!	#NULL!	#NULL!	#NULL!	#NULL!	#NULL!		#NULL!	0	0	0	0	0	0
830	424	1		1	7	4	1972	47	3	#NULL!	2	#NULL!	#NULL!	#NULL!	#NULL!	#NULL!	2000000	3	3	1	27	#NULL!	#NULL!	1	1	0	0	0	0	0	0	0	0	0	0	0	0	0	0	0	0		#NULL!	0	0	0	0	0	0
831	164	3		1	19	2	1984	35	4	#NULL!	6	#NULL!	#NULL!	#NULL!	#NULL!	#NULL!	5000000	4	3	0	#NULL!	0.02	1	3	1	0	0	0	0	0	0	0	0	0	0	2	0	0	0	0	0		#NULL!	0	0	0	0	0	0
832	169	1		1	4	11	1972	47	3	#NULL!	2	#NULL!	#NULL!	#NULL!	#NULL!	#NULL!	#NULL!	3	3	1	30	#NULL!	#NULL!	2	1	0	0	0	0	1	0	0	0	0	0	0	0	0	0	0	0		#NULL!	0	0	0	0	1	0
834	87	3		1	6	6	1983	36	3	#NULL!	4	#NULL!	#NULL!	#NULL!	#NULL!	#NULL!	3000000	1	3	1	6	#NULL!	#NULL!	2	0	1	0	0	0	0	0	0	0	0	0	1	0	0	0	0	0		#NULL!	0	0	0	0	0	0
835	108	2		1	6	3	1943	76	3	#NULL!	2	#NULL!	#NULL!	#NULL!	#NULL!	#NULL!	1000000	3	3	1	42	#NULL!	#NULL!	5	1	0	0	0	0	0	0	0	0	0	0	1	1	0	2	0	0		#NULL!	0	0	0	0	0	0
836	408	1		1	26	3	1948	71	2	#NULL!	7	99	99	9998	#NULL!	#NULL!	3000000	3	3	1	40	#NULL!	#NULL!	4	1	0	0	0	0	0	0	0	0	0	0	0	1	0	2	0	0		#NULL!	0	0	0	0	0	0
837	408	5		1	10	10	1982	37	4	#NULL!	5	#NULL!	#NULL!	#NULL!	#NULL!	#NULL!	5000000	3	3	1	13	#NULL!	#NULL!	4	0	0	0	0	1	1	0	0	0	0	0	2	0	0	0	0	0		#NULL!	0	0	0	1	0	0
838	82	1		1	30	6	1954	65	2	#NULL!	2	#NULL!	#NULL!	#NULL!	#NULL!	#NULL!	1000000	3	3	1	43	#NULL!	#NULL!	1	1	0	0	0	0	0	0	0	0	0	0	0	0	0	0	0	0		#NULL!	0	0	0	0	0	0
839	533	14	BO DE	0	1	1	1956	63	2	#NULL!	2	#NULL!	#NULL!	#NULL!	#NULL!	#NULL!	1000000	3	3	1	42	#NULL!	#NULL!	1	1	0	0	0	0	0	0	0	0	0	0	0	0	0	0	0	0		#NULL!	0	0	0	0	0	0
840	134	2		0	20	9	1962	57	3	#NULL!	1	#NULL!	#NULL!	#NULL!	#NULL!	#NULL!	2000000	3	3	1	40	#NULL!	#NULL!	1	1	0	0	0	0	0	0	0	0	0	0	0	0	0	0	0	0		#NULL!	0	1	0	0	0	0
841	533	1		1	25	3	1980	39	2	#NULL!	4	#NULL!	#NULL!	#NULL!	#NULL!	#NULL!	6000000	3	3	1	22	#NULL!	#NULL!	2	1	0	0	0	0	0	0	0	0	0	0	1	0	0	0	0	0		#NULL!	0	0	0	0	0	0
842	82	4		0	1	11	1981	38	2	#NULL!	4	#NULL!	#NULL!	#NULL!	#NULL!	#NULL!	6000000	3	3	1	38	#NULL!	#NULL!	4	1	0	0	0	0	0	0	0	0	0	1	2	0	0	0	0	0		#NULL!	0	1	0	0	0	0
843	141	4		0	1	11	1970	49	4	#NULL!	4	#NULL!	#NULL!	#NULL!	#NULL!	#NULL!	4500000	3	3	0	#NULL!	1	15	2	1	0	0	0	0	0	0	0	0	0	0	1	0	0	0	0	0		#NULL!	0	0	1	0	0	0
844	141	3		1	1	1	1972	47	2	#NULL!	4	#NULL!	#NULL!	#NULL!	#NULL!	#NULL!	4000000	3	3	0	#NULL!	1	15	2	1	0	0	0	0	0	0	0	0	0	0	1	0	0	0	0	0		#NULL!	0	0	1	1	0	0
845	531	1		1	1	1	1955	64	1	#NULL!	2	#NULL!	#NULL!	#NULL!	#NULL!	#NULL!	1000000	3	3	1	#NULL!	#NULL!	#NULL!	5	1	0	0	0	0	0	0	0	0	0	0	1	1	0	2	0	0		#NULL!	0	0	0	0	0	0
846	531	4		0	27	12	1983	36	4	#NULL!	4	#NULL!	#NULL!	#NULL!	#NULL!	#NULL!	6000000	3	3	1	36	#NULL!	#NULL!	5	1	1	1	0	0	0	0	0	0	0	1	1	0	0	0	0	0		#NULL!	0	0	0	0	0	0
847	529	2		0	1	1	1954	65	2	#NULL!	7	99	99	1978	#NULL!	2	2500000	3	3	1	54	#NULL!	#NULL!	1	1	0	0	0	0	0	0	0	0	0	0	0	0	0	0	0	0		#NULL!	0	0	0	0	0	0
848	532	4		0	4	1	1976	43	2	#NULL!	2	#NULL!	#NULL!	#NULL!	#NULL!	#NULL!	3000000	3	3	2	20	#NULL!	#NULL!	4	1	0	0	0	0	0	0	0	0	0	1	2	0	0	0	0	0		#NULL!	0	0	1	0	0	0
849	529	4		0	23	12	1979	40	3	#NULL!	2	#NULL!	#NULL!	#NULL!	#NULL!	#NULL!	1000000	3	3	0	#NULL!	0.5	5	3	1	0	0	0	0	0	0	0	0	0	1	1	0	0	0	0	0		#NULL!	0	0	1	0	0	0
850	532	2		0	1	1	1950	69	2	#NULL!	2	#NULL!	#NULL!	#NULL!	#NULL!	#NULL!	1000000	3	3	1	55	#NULL!	#NULL!	1	1	0	0	0	0	0	0	0	0	0	0	0	0	0	0	0	0		#NULL!	0	0	0	0	0	0
851	530	7		1	26	6	1960	59	2	#NULL!	2	#NULL!	#NULL!	#NULL!	#NULL!	#NULL!	500000	3	3	0	#NULL!	#NULL!	5	4	0	0	0	0	0	0	0	0	0	0	0	1	1	0	2	0	0		#NULL!	0	0	0	0	0	0
852	407	2		0	2	5	1934	85	2	#NULL!	2	#NULL!	#NULL!	#NULL!	#NULL!	#NULL!	1000000	3	3	1	50	#NULL!	#NULL!	1	0	0	0	0	0	0	0	0	0	0	0	1	0	0	0	0	0		#NULL!	0	0	0	0	0	0
853	419	4		0	18	9	1998	21	4	#NULL!	8	#NULL!	#NULL!	#NULL!	#NULL!	#NULL!	500000	3	3	2	22	100	120	3	0	1	1	0	0	0	1	0	0	0	0	0	0	0	0	0	0		#NULL!	0	0	0	0	0	0
854	416	4		0	1	1	1978	41	2	#NULL!	2	#NULL!	#NULL!	#NULL!	#NULL!	#NULL!	3000000	3	3	1	42	#NULL!	#NULL!	4	1	1	1	0	0	0	0	0	0	0	0	1	0	0	0	0	0		#NULL!	0	0	0	0	0	0
855	416	2		0	1	1	1949	70	3	#NULL!	7	99	99	1983	#NULL!	2	2500000	3	3	1	43	#NULL!	#NULL!	4	1	0	0	0	0	0	0	0	0	0	0	1	1	0	1	0	0		#NULL!	0	0	0	0	0	0
856	417	4		0	5	3	1986	33	3	#NULL!	4	#NULL!	#NULL!	#NULL!	#NULL!	#NULL!	7000000	3	3	1	34	#NULL!	#NULL!	6	1	1	1	1	0	0	0	0	0	0	1	1	0	0	0	0	0		#NULL!	0	0	0	0	0	1
857	417	1		1	7	5	1965	54	2	#NULL!	2	#NULL!	#NULL!	#NULL!	#NULL!	#NULL!	1000000	3	3	1	35	#NULL!	#NULL!	6	1	0	0	0	1	0	0	0	0	0	0	1	1	0	2	0	0		#NULL!	0	0	0	1	0	0
858	135	11		0	15	12	1957	62	2	#NULL!	2	#NULL!	#NULL!	#NULL!	#NULL!	#NULL!	4000000	3	3	0	#NULL!	1	10	3	0	1	1	0	0	0	0	0	0	0	0	0	0	0	0	0	0		#NULL!	0	1	1	0	0	0
859	57	1		1	26	5	1966	53	2	#NULL!	2	#NULL!	#NULL!	#NULL!	#NULL!	#NULL!	3000000	3	3	1	30	#NULL!	#NULL!	2	1	0	0	0	0	0	0	0	0	0	1	0	0	0	0	0	0		#NULL!	0	0	0	0	0	0
860	57	11		0	20	2	1967	52	2	#NULL!	2	#NULL!	#NULL!	#NULL!	#NULL!	#NULL!	2000000	3	3	0	#NULL!	0.5	5	3	1	0	0	0	0	0	0	0	0	0	0	0	1	0	1	0	0		#NULL!	0	1	0	0	0	0
861	404	3		1	12	12	1972	47	2	#NULL!	2	#NULL!	#NULL!	#NULL!	#NULL!	#NULL!	3000000	3	3	0	#NULL!	1	#NULL!	1	1	0	0	0	0	0	0	0	0	0	0	0	0	0	0	0	0		#NULL!	0	0	1	0	0	0
862	406	11		0	16	6	1950	69	3	#NULL!	7	99	99	1995	#NULL!	2	3000000	3	3	0	#NULL!	4	15	2	1	0	0	0	0	0	0	0	0	0	0	0	1	0	2	0	0		#NULL!	0	0	0	0	0	0
863	404	3		1	9	10	1964	55	2	#NULL!	2	#NULL!	#NULL!	#NULL!	#NULL!	#NULL!	1000000	3	3	0	#NULL!	1	10	3	1	0	0	0	0	0	0	0	0	0	0	0	1	0	1	0	0		#NULL!	0	0	1	0	0	0
864	132	4		0	2	6	1972	47	2	#NULL!	2	#NULL!	#NULL!	#NULL!	#NULL!	#NULL!	7000000	4	3	1	#NULL!	#NULL!	#NULL!	5	1	1	1	0	0	0	0	0	0	0	1	1	0	0	0	0	0		#NULL!	0	0	0	0	0	0
865	406	3		1	11	9	1980	39	4	#NULL!	0	#NULL!	#NULL!	#NULL!	#NULL!	#NULL!	540000	1	1	1	39	#NULL!	#NULL!	1	0	1	0	0	0	0	0	0	0	0	0	0	0	0	0	0	0		#NULL!	0	0	0	0	0	0
866	413	5		1	2	10	1987	32	2	#NULL!	2	#NULL!	#NULL!	#NULL!	#NULL!	#NULL!	1000000	3	3	1	10	#NULL!	#NULL!	3	0	0	0	0	1	0	0	0	0	0	2	0	0	0	0	0	0		#NULL!	0	0	0	0	0	0
867	413	4		0	10	1	1978	41	2	#NULL!	2	#NULL!	#NULL!	#NULL!	#NULL!	#NULL!	8000000	3	3	2	44	#NULL!	#NULL!	3	1	0	0	0	0	0	0	0	0	0	2	0	0	0	0	0	0		#NULL!	0	0	0	0	0	0
868	414	4		0	7	8	1981	38	3	#NULL!	6	#NULL!	#NULL!	#NULL!	#NULL!	#NULL!	12000000	4	3	1	38	#NULL!	#NULL!	5	1	1	1	0	0	0	0	0	0	0	1	1	0	0	0	0	0		#NULL!	0	0	1	0	0	0
869	414	2		0	1	1	1943	76	3	#NULL!	7	99	99	1975	#NULL!	2	250000	4	3	1	50	#NULL!	#NULL!	5	1	0	0	0	0	0	0	0	0	0	0	1	1	0	2	0	0		#NULL!	0	0	0	0	0	0
870	409	1		1	1	1	1957	62	1	#NULL!	2	#NULL!	#NULL!	#NULL!	#NULL!	#NULL!	500000	3	3	1	32	#NULL!	#NULL!	2	1	0	0	0	0	0	0	0	0	0	0	1	0	0	0	0	0		#NULL!	0	0	0	0	0	0
871	409	4		0	15	2	1987	32	3	#NULL!	0	#NULL!	#NULL!	#NULL!	#NULL!	#NULL!	1000000	3	3	1	32	#NULL!	#NULL!	2	0	1	1	0	0	0	0	0	0	0	0	0	0	0	0	0	0		#NULL!	0	1	0	0	0	0
872	133	4		0	22	10	1980	39	4	#NULL!	6	#NULL!	#NULL!	#NULL!	#NULL!	#NULL!	7000000	3	3	2	39	100	180	2	1	0	0	0	0	0	0	0	0	0	0	1	0	0	0	0	0		#NULL!	0	1	0	0	0	0
873	418	9		0	99	10	1964	55	2	#NULL!	2	#NULL!	#NULL!	#NULL!	#NULL!	#NULL!	1000000	3	3	0	#NULL!	0.5	5	2	1	0	0	0	0	0	0	0	0	0	0	0	0	0	0	0	0		#NULL!	1	0	0	0	0	0
874	133	3		1	2	2	1979	40	3	#NULL!	4	#NULL!	#NULL!	#NULL!	#NULL!	#NULL!	5000000	3	3	0	#NULL!	0.5	10	4	1	0	0	0	0	0	0	0	0	0	1	2	0	0	0	0	0		#NULL!	0	1	0	0	0	0
875	421	4		0	99	99	1977	42	3	#NULL!	6	#NULL!	#NULL!	#NULL!	#NULL!	#NULL!	7000000	3	3	0	#NULL!	#NULL!	#NULL!	3	1	0	0	0	0	0	0	0	0	0	0	2	0	0	0	0	0		#NULL!	0	0	0	0	0	0
876	138	3		1	10	2	1989	30	4	#NULL!	5	#NULL!	#NULL!	#NULL!	#NULL!	#NULL!	8000000	3	3	0	#NULL!	300	180	2	1	0	0	0	0	0	0	0	0	0	1	0	0	0	0	0	0		#NULL!	0	0	0	0	0	0
877	407	4		0	2	2	1982	37	3	#NULL!	6	#NULL!	#NULL!	#NULL!	#NULL!	#NULL!	7000000	3	3	0	#NULL!	#NULL!	#NULL!	3	1	0	0	0	0	0	0	0	0	0	1	1	0	0	0	0	0		#NULL!	0	0	1	0	0	0
878	419	1		1	9	9	1975	44	4	#NULL!	5	#NULL!	#NULL!	#NULL!	#NULL!	#NULL!	6000000	3	3	1	21	#NULL!	#NULL!	2	0	0	0	0	0	0	0	0	0	0	1	1	0	0	0	0	0		#NULL!	0	1	1	0	0	0
879	81	1		1	20	4	1955	64	3	#NULL!	2	#NULL!	#NULL!	#NULL!	#NULL!	#NULL!	500000	3	3	1	48	#NULL!	#NULL!	1	1	0	0	0	0	0	0	0	0	0	0	0	0	0	0	0	0		#NULL!	0	0	0	0	0	0
880	415	3		1	99	2	1987	32	4	#NULL!	5	#NULL!	#NULL!	#NULL!	#NULL!	#NULL!	6000000	3	3	0	#NULL!	#NULL!	#NULL!	2	1	0	0	0	0	0	0	0	0	0	0	1	0	0	0	0	0		#NULL!	0	0	0	0	0	0
881	415	4		0	1	7	1978	41	4	#NULL!	5	#NULL!	#NULL!	#NULL!	#NULL!	#NULL!	7000000	3	3	0	#NULL!	100	60	3	1	0	0	0	0	0	0	0	0	0	0	2	0	0	0	0	0		#NULL!	0	0	0	0	0	0
882	136	9		0	24	8	1968	51	4	#NULL!	5	#NULL!	#NULL!	#NULL!	#NULL!	#NULL!	5000000	3	3	0	#NULL!	0.5	1	1	1	0	0	0	0	0	0	0	0	0	0	0	0	0	0	0	0		#NULL!	0	0	0	0	0	0
883	421	11		0	99	99	1972	47	3	#NULL!	6	#NULL!	#NULL!	#NULL!	#NULL!	#NULL!	5000000	3	3	0	#NULL!	10	30	2	1	0	0	0	0	0	0	0	0	0	0	1	0	0	0	0	0		#NULL!	0	0	0	0	0	0
884	528	4		0	1	1	1985	34	4	#NULL!	6	#NULL!	#NULL!	#NULL!	#NULL!	#NULL!	12000000	4	3	1	34	#NULL!	#NULL!	4	1	1	0	0	0	0	0	0	0	0	1	1	0	0	0	0	0		#NULL!	0	0	0	0	0	0
885	528	2		0	20	5	1956	63	2	#NULL!	2	#NULL!	#NULL!	#NULL!	#NULL!	#NULL!	600000	3	3	1	35	#NULL!	#NULL!	2	1	1	0	0	0	0	0	0	0	0	0	0	0	0	0	0	0		#NULL!	0	1	0	0	0	0
886	562	1		1	12	8	1959	60	2	#NULL!	2	#NULL!	#NULL!	#NULL!	#NULL!	#NULL!	500000	3	3	1	41	#NULL!	#NULL!	5	1	0	0	0	0	0	0	0	0	0	0	1	1	0	2	0	0		#NULL!	0	0	0	0	0	0
887	565	3		1	6	1	1986	33	2	#NULL!	4	#NULL!	#NULL!	#NULL!	#NULL!	#NULL!	4000000	3	3	1	35	#NULL!	#NULL!	3	0	1	1	0	0	0	0	0	0	0	0	1	0	0	0	0	0		#NULL!	0	1	0	0	0	0
901	195	1		1	1	1	1948	71	2	#NULL!	1	#NULL!	#NULL!	#NULL!	#NULL!	#NULL!	#NULL!	3	3	1	47	#NULL!	#NULL!	1	1	0	0	0	0	0	0	0	0	0	0	0	0	0	0	0	0		#NULL!	0	0	0	0	0	0
902	262	2		0	28	10	1949	70	2	#NULL!	7	1	6	1991	42	2	5800000	3	3	1	45	#NULL!	#NULL!	1	1	0	0	0	0	0	0	0	0	0	0	0	0	0	0	0	0		#NULL!	0	0	0	0	0	0
903	292	1		1	6	6	1948	71	2	#NULL!	5	#NULL!	#NULL!	#NULL!	#NULL!	#NULL!	2900000	3	3	1	49	#NULL!	#NULL!	1	1	0	0	0	0	0	0	0	0	0	0	0	0	0	0	0	0		#NULL!	0	0	0	0	0	0
904	580	3		1	10	7	1983	36	4	#NULL!	5	#NULL!	#NULL!	#NULL!	#NULL!	#NULL!	4500000	3	3	1	36	#NULL!	#NULL!	4	1	1	0	0	0	0	0	0	0	0	1	1	0	0	0	0	0		#NULL!	0	0	0	0	0	0
905	579	1		1	14	1	1942	77	3	#NULL!	7	99	99	9999	55	#NULL!	4000000	3	3	1	35	#NULL!	#NULL!	2	1	0	0	0	0	0	0	0	0	0	0	0	0	0	0	0	1	NGUOI GIUP VIEC	#NULL!	0	0	0	0	0	0
906	579	14	NGUOI GIUP VIEC	1	20	9	1952	67	2	#NULL!	2	#NULL!	#NULL!	#NULL!	#NULL!	#NULL!	2000000	3	3	1	5	#NULL!	#NULL!	2	1	0	0	0	0	0	0	0	0	0	0	0	0	0	0	0	0		#NULL!	0	0	0	0	0	0
907	715	3		1	5	2	1965	54	4	#NULL!	5	#NULL!	#NULL!	#NULL!	#NULL!	#NULL!	4000000	3	3	0	#NULL!	1	#NULL!	3	1	0	0	0	0	0	0	0	0	0	1	1	0	0	0	0	0		#NULL!	0	0	0	0	0	0
908	710	4		0	3	10	1963	56	3	#NULL!	4	#NULL!	#NULL!	#NULL!	#NULL!	#NULL!	5000000	3	3	1	#NULL!	#NULL!	#NULL!	4	1	1	0	0	0	0	0	0	0	0	1	1	0	0	0	0	0		#NULL!	0	0	0	0	0	0
909	662	3		1	21	1	1974	45	2	#NULL!	4	#NULL!	#NULL!	#NULL!	#NULL!	#NULL!	6000000	3	3	0	#NULL!	1	5	1	1	0	0	0	0	0	0	0	0	0	0	0	0	0	0	0	0		#NULL!	0	0	0	0	0	0
910	670	1		1	2	5	1972	47	2	#NULL!	2	#NULL!	#NULL!	#NULL!	#NULL!	#NULL!	5000000	3	3	1	26	#NULL!	#NULL!	1	1	0	0	0	0	0	0	0	0	0	0	0	0	0	0	0	0		#NULL!	0	0	0	0	0	0
911	667	4		0	31	10	1971	48	2	#NULL!	3	#NULL!	#NULL!	#NULL!	#NULL!	#NULL!	4000000	3	3	0	#NULL!	1	5	3	1	0	0	0	0	0	0	0	0	0	1	1	0	0	0	0	0		#NULL!	0	1	0	0	0	0
912	657	5		1	12	2	1989	30	4	#NULL!	3	#NULL!	#NULL!	#NULL!	#NULL!	#NULL!	4000000	3	3	0	#NULL!	0.05	1	3	1	0	0	0	0	0	0	0	0	0	2	0	0	0	0	0	0		#NULL!	0	0	0	0	0	0
913	675	1		1	5	8	1952	67	1	#NULL!	7	99	99	9998	#NULL!	#NULL!	#NULL!	3	3	1	48	#NULL!	#NULL!	1	1	0	0	0	0	0	0	0	0	0	0	0	0	0	0	0	0		#NULL!	0	0	0	0	0	0
914	651	3		1	14	5	1968	51	2	#NULL!	2	#NULL!	#NULL!	#NULL!	#NULL!	#NULL!	200000	2	3	0	#NULL!	6	20	1	0	0	1	0	0	0	0	0	0	0	0	0	0	0	0	0	0		#NULL!	0	0	0	0	0	0
915	471	3		1	16	9	1992	27	4	#NULL!	1	#NULL!	#NULL!	#NULL!	#NULL!	#NULL!	3000000	3	3	0	#NULL!	1	5	4	1	0	0	0	1	1	0	0	0	0	1	0	0	0	0	0	0		#NULL!	0	0	0	0	0	0
916	667	1		1	3	5	1952	67	2	#NULL!	7	99	99	9998	#NULL!	#NULL!	1800000	3	3	1	#NULL!	#NULL!	#NULL!	1	1	0	0	0	0	0	0	0	0	0	0	0	0	0	0	0	0		#NULL!	0	0	0	0	0	0
917	654	1		1	20	4	1962	57	4	#NULL!	5	#NULL!	#NULL!	#NULL!	#NULL!	#NULL!	600000	3	3	1	35	#NULL!	#NULL!	1	1	0	0	0	0	0	0	0	0	0	0	0	0	0	0	0	0		#NULL!	0	1	1	0	0	0
918	652	1		1	2	9	1948	71	2	#NULL!	1	#NULL!	#NULL!	#NULL!	#NULL!	#NULL!	#NULL!	3	3	1	43	#NULL!	#NULL!	1	1	0	0	0	0	0	0	0	0	0	0	0	0	0	0	0	0		#NULL!	0	0	0	0	0	0
919	656	4		0	27	7	1966	53	3	#NULL!	2	#NULL!	#NULL!	#NULL!	#NULL!	#NULL!	3000000	3	3	0	#NULL!	0.01	2	4	1	0	0	0	0	0	0	0	0	0	0	1	1	0	1	0	0		#NULL!	0	0	0	0	0	0
921	619	2		0	18	2	1953	66	4	#NULL!	2	#NULL!	#NULL!	#NULL!	#NULL!	#NULL!	1300000	3	3	1	42	#NULL!	#NULL!	2	1	0	0	0	0	0	0	0	0	0	0	0	0	0	1	0	0		#NULL!	0	0	0	0	0	0
922	647	4		0	20	4	1990	29	3	#NULL!	6	#NULL!	#NULL!	#NULL!	#NULL!	#NULL!	5500000	3	3	0	#NULL!	0.1	1	2	1	0	0	0	0	0	0	0	0	0	1	0	0	0	0	0	0		#NULL!	0	0	0	0	0	0
923	647	2		0	12	5	1959	60	2	#NULL!	7	99	1	2019	60	4	6000000	3	3	1	36	#NULL!	#NULL!	2	1	0	0	0	0	0	0	0	0	0	0	0	0	0	0	0	1	GIUP VIEC	#NULL!	0	0	0	0	0	0
924	657	3		1	30	4	1978	41	2	#NULL!	2	#NULL!	#NULL!	#NULL!	#NULL!	#NULL!	4000000	3	3	0	#NULL!	2	10	6	1	0	0	0	1	1	0	0	0	0	2	1	0	0	0	0	0		#NULL!	0	0	0	0	0	0
925	674	4		0	4	1	1980	39	2	#NULL!	2	#NULL!	#NULL!	#NULL!	#NULL!	#NULL!	5000000	2	3	1	39	#NULL!	#NULL!	4	1	1	0	0	0	0	0	0	0	0	2	0	0	0	0	0	0		#NULL!	0	0	0	0	0	0
926	293	3		1	25	12	1965	54	3	#NULL!	5	#NULL!	#NULL!	#NULL!	#NULL!	#NULL!	10000000	3	3	1	50	#NULL!	#NULL!	3	0	1	1	0	0	0	0	0	0	0	1	0	0	0	0	0	0		#NULL!	0	0	0	0	0	0
927	662	3		1	31	5	1971	48	2	#NULL!	2	#NULL!	#NULL!	#NULL!	#NULL!	#NULL!	3600000	3	3	0	#NULL!	0.1	2	1	1	0	0	0	0	0	0	0	0	0	0	0	0	0	0	0	0		#NULL!	0	0	0	0	0	0
928	674	5		1	28	10	1988	31	2	#NULL!	2	#NULL!	#NULL!	#NULL!	#NULL!	#NULL!	4000000	2	3	1	11	#NULL!	#NULL!	4	1	0	0	0	1	0	0	0	0	0	2	0	0	0	0	0	0		#NULL!	0	0	0	0	0	0
929	655	1		1	5	3	1951	68	4	#NULL!	7	5	3	2006	#NULL!	4	4000000	3	3	1	47	#NULL!	#NULL!	2	1	0	0	0	1	0	0	0	0	0	0	0	0	0	0	0	0		#NULL!	0	0	0	1	0	0
930	236	4		0	7	9	1984	35	3	#NULL!	4	#NULL!	#NULL!	#NULL!	#NULL!	#NULL!	6000000	3	3	1	35	#NULL!	#NULL!	4	1	1	1	0	0	0	0	0	0	0	1	0	0	0	0	0	0		#NULL!	0	1	1	0	0	0
931	874	2		0	1	1	1947	72	2	#NULL!	1	#NULL!	#NULL!	#NULL!	#NULL!	#NULL!	300000	3	3	1	49	#NULL!	#NULL!	5	1	0	0	0	0	0	0	0	0	0	0	1	1	0	2	0	0		#NULL!	0	0	0	0	0	0
932	680	4		0	28	9	1977	42	2	#NULL!	4	#NULL!	#NULL!	#NULL!	#NULL!	#NULL!	4500000	3	3	1	43	#NULL!	#NULL!	5	1	1	1	0	0	0	0	0	0	0	0	2	0	0	0	0	0		#NULL!	0	1	0	0	0	0
933	874	4		0	23	2	1973	46	3	#NULL!	2	#NULL!	#NULL!	#NULL!	#NULL!	#NULL!	1000000	3	3	1	46	#NULL!	#NULL!	5	1	1	1	0	0	0	0	0	0	0	0	2	0	0	0	0	0		#NULL!	0	0	1	0	0	0
934	676	1		1	12	4	1970	49	2	#NULL!	2	#NULL!	#NULL!	#NULL!	#NULL!	#NULL!	3000000	3	3	1	8	#NULL!	#NULL!	1	1	0	0	0	0	0	0	0	0	0	0	0	0	0	0	0	0		#NULL!	0	0	0	0	0	0
935	679	3		1	13	3	1990	29	4	#NULL!	4	#NULL!	#NULL!	#NULL!	#NULL!	#NULL!	4000000	3	3	0	#NULL!	1	15	2	1	0	0	0	0	0	0	0	0	0	1	0	0	0	0	0	0		#NULL!	0	0	0	0	0	0
936	666	1		1	99	99	1973	46	2	#NULL!	3	#NULL!	#NULL!	#NULL!	#NULL!	#NULL!	2000000	3	3	1	26	#NULL!	#NULL!	2	1	0	0	0	0	0	0	0	0	0	0	1	0	0	0	0	0		#NULL!	0	0	0	0	0	0
937	666	4		0	8	10	1994	25	3	#NULL!	3	#NULL!	#NULL!	#NULL!	#NULL!	#NULL!	2000000	3	3	1	25	#NULL!	#NULL!	2	1	0	0	0	0	0	0	0	0	0	0	1	0	0	0	0	0		#NULL!	0	1	0	0	0	0
938	664	4		0	6	10	1980	39	2	#NULL!	2	#NULL!	#NULL!	#NULL!	#NULL!	#NULL!	7000000	3	3	1	39	#NULL!	#NULL!	5	1	1	1	0	0	0	0	0	0	0	0	2	0	0	0	0	0		#NULL!	0	1	0	0	0	0
939	680	1		1	1	4	1953	66	1	#NULL!	2	#NULL!	#NULL!	#NULL!	#NULL!	#NULL!	200000	3	3	1	50	#NULL!	#NULL!	5	1	0	0	0	0	0	0	0	0	0	0	1	1	0	2	0	0		#NULL!	0	0	0	0	0	0
940	664	1		1	21	9	1947	72	2	#NULL!	7	99	99	1993	#NULL!	1	3000000	3	3	1	43	#NULL!	#NULL!	4	0	0	0	0	0	0	0	0	0	0	0	1	1	0	2	0	0		#NULL!	0	0	0	0	0	0
941	548	4		0	25	2	1978	41	3	#NULL!	4	#NULL!	#NULL!	#NULL!	#NULL!	#NULL!	5000000	3	3	1	42	#NULL!	#NULL!	5	1	1	1	0	0	0	0	0	0	0	0	2	0	0	0	0	0		#NULL!	0	1	0	0	0	0
942	473	2		0	1	1	1947	72	2	#NULL!	2	#NULL!	#NULL!	#NULL!	#NULL!	#NULL!	#NULL!	3	3	1	47	#NULL!	#NULL!	3	1	0	0	0	0	0	0	0	0	0	0	0	1	0	1	0	0		#NULL!	0	0	0	0	0	0
943	52	4		0	9	9	1968	51	3	#NULL!	2	#NULL!	#NULL!	#NULL!	#NULL!	#NULL!	1000000	3	3	0	#NULL!	0.04	5	3	1	0	0	0	0	0	0	0	0	0	2	0	0	0	0	0	0		#NULL!	0	0	0	0	0	0
944	557	4		0	16	10	1978	41	2	#NULL!	3	#NULL!	#NULL!	#NULL!	#NULL!	#NULL!	3000000	3	3	1	41	#NULL!	#NULL!	8	1	1	1	0	0	0	0	1	0	0	0	2	0	0	1	0	1	EM DAU	#NULL!	0	0	0	0	0	0
945	548	1		1	10	3	1956	63	2	#NULL!	2	#NULL!	#NULL!	#NULL!	#NULL!	#NULL!	1000000	3	3	1	43	#NULL!	#NULL!	5	1	0	0	0	0	0	0	0	0	0	0	1	1	0	2	0	0		#NULL!	0	0	0	0	0	0
946	622	6		0	99	99	1975	44	2	#NULL!	4	#NULL!	#NULL!	#NULL!	#NULL!	#NULL!	6000000	3	3	0	#NULL!	0.5	5	6	1	1	1	0	0	0	0	0	0	0	2	1	0	0	0	0	0		#NULL!	0	1	1	0	0	0
947	563	1		1	1	1	1948	71	2	#NULL!	1	#NULL!	#NULL!	#NULL!	#NULL!	#NULL!	500000	3	3	1	50	#NULL!	#NULL!	1	1	0	0	0	0	0	0	0	0	0	0	0	0	0	0	0	0		#NULL!	0	0	0	0	0	0
948	237	5		1	12	5	1987	32	3	#NULL!	4	#NULL!	#NULL!	#NULL!	#NULL!	#NULL!	6000000	3	3	1	10	#NULL!	#NULL!	4	1	0	0	0	1	1	0	0	0	0	1	0	0	0	0	0	0		#NULL!	0	0	0	0	1	0
949	8	2		0	10	10	1945	74	2	#NULL!	7	99	99	1990	#NULL!	2	3000000	3	3	1	43	#NULL!	#NULL!	2	1	0	0	0	0	0	0	0	0	0	0	1	0	0	0	0	0		#NULL!	0	0	0	0	0	0
950	676	3		1	12	10	1987	32	4	#NULL!	3	#NULL!	#NULL!	#NULL!	#NULL!	#NULL!	3000000	3	3	0	#NULL!	0.1	15	3	1	0	0	0	0	0	0	0	0	0	1	1	0	0	0	0	0		#NULL!	0	0	0	0	0	0
951	557	2		0	9	6	1956	63	1	#NULL!	2	#NULL!	#NULL!	#NULL!	#NULL!	#NULL!	2000000	3	3	1	41	#NULL!	#NULL!	8	1	0	0	0	0	0	0	0	0	0	0	2	2	0	3	0	0		#NULL!	0	0	0	0	0	0
952	665	4		0	2	5	1982	37	2	#NULL!	6	#NULL!	#NULL!	#NULL!	#NULL!	#NULL!	1000000	3	3	1	38	#NULL!	#NULL!	2	0	1	1	0	0	0	0	0	0	0	0	0	0	0	0	0	0		#NULL!	0	1	0	0	0	0
953	23	10		1	2	10	1959	60	2	#NULL!	2	#NULL!	#NULL!	#NULL!	#NULL!	#NULL!	1500000	3	3	1	5	#NULL!	#NULL!	5	0	0	0	0	0	0	1	0	0	0	0	1	1	0	2	0	0		#NULL!	0	0	0	0	0	0
954	289	10		0	16	11	2003	16	3	#NULL!	8	#NULL!	#NULL!	#NULL!	#NULL!	#NULL!	#NULL!	3	3	0	#NULL!	2	10	3	0	1	1	0	0	0	1	0	0	0	0	0	0	0	0	0	0		#NULL!	0	0	0	0	0	0
955	285	3		1	7	7	1975	44	4	#NULL!	5	#NULL!	#NULL!	#NULL!	#NULL!	#NULL!	4000000	3	3	1	10	#NULL!	#NULL!	5	1	1	1	0	0	0	0	0	0	0	1	1	0	0	0	0	0		#NULL!	0	0	0	0	0	0
956	15	3		1	27	7	1987	32	3	#NULL!	2	#NULL!	#NULL!	#NULL!	#NULL!	#NULL!	3000000	3	3	1	10	#NULL!	#NULL!	5	1	1	1	0	0	0	0	0	0	0	0	2	0	0	0	0	0		#NULL!	0	0	0	0	0	0
957	196	5		1	10	5	1979	40	4	#NULL!	4	#NULL!	#NULL!	#NULL!	#NULL!	#NULL!	3500000	3	3	0	#NULL!	1	5	3	1	0	0	0	0	0	0	0	0	0	1	1	0	0	0	0	0		#NULL!	0	0	0	0	0	0
958	197	5		1	22	4	1982	37	4	#NULL!	4	#NULL!	#NULL!	#NULL!	#NULL!	#NULL!	4000000	3	3	1	15	#NULL!	#NULL!	3	1	0	0	0	0	0	0	0	0	0	1	1	0	0	0	0	0		#NULL!	0	0	0	0	0	0
959	651	4		0	19	1	1973	46	3	#NULL!	2	#NULL!	#NULL!	#NULL!	#NULL!	#NULL!	500000	3	3	0	#NULL!	0.03	2	2	1	0	0	0	0	0	0	0	0	0	0	1	0	0	0	0	0		#NULL!	0	0	0	0	0	0
960	1	2		0	99	99	1961	58	2	#NULL!	2	#NULL!	#NULL!	#NULL!	#NULL!	#NULL!	3000000	3	3	1	37	#NULL!	#NULL!	6	1	1	0	0	0	0	0	0	0	0	0	1	1	0	2	0	0		#NULL!	0	1	0	0	0	0
961	870	2		0	99	99	1973	46	2	#NULL!	1	#NULL!	#NULL!	#NULL!	#NULL!	#NULL!	3000000	2	3	1	54	#NULL!	#NULL!	0	#NULL!	#NULL!	#NULL!	#NULL!	#NULL!	#NULL!	#NULL!	#NULL!	#NULL!	#NULL!	#NULL!	#NULL!	#NULL!	#NULL!	#NULL!	#NULL!	#NULL!		#NULL!	0	0	0	0	0	0
962	671	2		0	30	12	1950	69	3	#NULL!	7	99	99	9998	#NULL!	#NULL!	3390000	3	3	0	#NULL!	6	20	1	1	0	0	0	0	0	0	0	0	0	0	0	0	0	0	0	0		#NULL!	0	0	0	0	0	0
963	870	4		0	17	7	1980	39	3	#NULL!	3	#NULL!	#NULL!	#NULL!	#NULL!	#NULL!	6000000	3	3	0	#NULL!	0.05	2	4	1	0	0	0	0	0	0	0	0	0	1	2	0	0	0	0	0		#NULL!	0	0	1	0	0	0
964	871	5		1	5	1	1960	59	2	#NULL!	2	#NULL!	#NULL!	#NULL!	#NULL!	#NULL!	500000	3	3	1	40	#NULL!	#NULL!	4	0	0	0	0	1	0	0	0	0	0	0	1	1	0	1	0	0		#NULL!	0	0	0	0	0	0
965	871	10		0	26	11	1991	28	2	#NULL!	4	#NULL!	#NULL!	#NULL!	#NULL!	#NULL!	5000000	3	3	1	28	#NULL!	#NULL!	4	1	1	0	1	0	0	0	0	0	0	0	1	0	0	0	0	0		#NULL!	0	0	0	0	0	0
966	474	2		0	22	10	1951	68	2	#NULL!	7	99	99	9998	#NULL!	2	2500000	3	3	0	#NULL!	#NULL!	#NULL!	1	1	0	0	0	0	0	0	0	0	0	0	0	0	0	0	0	0		#NULL!	0	0	0	0	0	0
967	547	5		1	1	3	1989	30	4	#NULL!	6	#NULL!	#NULL!	#NULL!	#NULL!	#NULL!	7000000	3	3	1	9	#NULL!	#NULL!	5	1	0	0	0	1	1	0	0	0	0	1	1	0	0	0	0	0		#NULL!	0	0	0	0	0	0
968	546	1		1	17	5	1954	65	2	#NULL!	2	#NULL!	#NULL!	#NULL!	#NULL!	#NULL!	1000000	3	3	1	43	#NULL!	#NULL!	6	1	0	0	0	0	0	0	0	0	0	0	1	1	0	3	0	1	EM GAI CHONG	#NULL!	0	0	0	0	0	0
969	472	2		0	99	99	1953	66	3	#NULL!	7	99	99	1994	#NULL!	2	5500000	3	3	1	42	#NULL!	#NULL!	5	1	0	0	0	0	0	0	0	0	0	0	1	1	0	2	0	0		#NULL!	0	0	0	0	0	0
970	168	5		1	23	1	1984	35	2	#NULL!	4	#NULL!	#NULL!	#NULL!	#NULL!	#NULL!	3000000	3	3	1	16	#NULL!	#NULL!	4	0	0	0	0	1	1	0	0	0	0	1	1	0	0	0	0	0		#NULL!	0	0	0	1	0	0
971	178	3		1	8	10	1983	36	4	#NULL!	5	#NULL!	#NULL!	#NULL!	#NULL!	#NULL!	3000000	3	3	0	#NULL!	1	15	5	1	0	0	0	1	1	0	0	0	0	1	1	0	0	0	0	0		#NULL!	0	0	0	0	0	0
973	877	1		1	99	7	1975	44	2	#NULL!	3	#NULL!	#NULL!	#NULL!	#NULL!	#NULL!	2000000	3	3	1	24	#NULL!	#NULL!	3	1	0	0	0	1	0	0	0	0	0	0	1	0	0	0	0	0		#NULL!	0	0	0	1	0	0
974	560	1		1	1	1	1960	59	1	#NULL!	2	#NULL!	#NULL!	#NULL!	#NULL!	#NULL!	1000000	3	3	1	37	#NULL!	#NULL!	3	1	0	0	0	0	0	0	0	0	0	0	2	0	0	0	0	0		#NULL!	0	0	0	0	0	0
975	665	1		1	27	4	1949	70	1	#NULL!	3	#NULL!	#NULL!	#NULL!	#NULL!	#NULL!	200000	3	3	1	49	#NULL!	#NULL!	2	1	0	0	0	0	0	0	0	0	0	0	1	0	0	0	0	0		#NULL!	0	0	0	0	0	0
976	876	1		1	23	2	1959	60	2	#NULL!	2	#NULL!	#NULL!	#NULL!	#NULL!	#NULL!	500000	3	3	1	41	#NULL!	#NULL!	1	1	0	0	0	0	0	0	0	0	0	0	0	0	0	0	0	0		#NULL!	0	0	0	0	0	0
977	255	4		0	28	10	1982	37	2	#NULL!	3	#NULL!	#NULL!	#NULL!	#NULL!	#NULL!	5000000	3	3	0	#NULL!	80	120	3	1	0	0	0	0	0	0	0	0	0	1	1	0	0	0	0	0		#NULL!	0	0	0	0	0	0
978	47	2		0	25	9	1952	67	1	#NULL!	1	#NULL!	#NULL!	#NULL!	#NULL!	#NULL!	200000	3	3	1	41	#NULL!	#NULL!	6	1	0	0	0	0	0	0	0	0	0	0	1	1	0	3	0	0		#NULL!	0	0	0	0	0	0
979	320	1		1	14	8	1963	56	2	#NULL!	3	#NULL!	#NULL!	#NULL!	#NULL!	#NULL!	1000000	3	3	1	30	#NULL!	#NULL!	1	1	0	0	0	0	0	0	0	0	0	0	0	0	0	0	0	0		#NULL!	0	0	0	0	0	0
980	555	1		1	99	99	1957	62	2	#NULL!	2	#NULL!	#NULL!	#NULL!	#NULL!	#NULL!	200000	3	3	1	45	#NULL!	#NULL!	5	1	0	0	0	0	0	0	0	0	0	0	1	1	0	2	0	0		#NULL!	0	0	0	0	0	0
981	47	4		0	9	7	1979	40	2	#NULL!	3	#NULL!	#NULL!	#NULL!	#NULL!	#NULL!	2000000	3	3	1	40	#NULL!	#NULL!	6	1	1	1	0	0	0	0	0	0	0	3	0	0	0	0	0	0		#NULL!	0	0	1	0	0	0
982	178	3		1	4	6	1987	32	4	#NULL!	2	#NULL!	#NULL!	#NULL!	#NULL!	#NULL!	2000000	3	3	0	#NULL!	0.1	10	4	1	0	0	0	1	1	0	0	0	0	1	0	0	0	0	0	0		#NULL!	0	0	0	0	0	0
983	155	1		1	25	4	1973	46	2	#NULL!	2	#NULL!	#NULL!	#NULL!	#NULL!	#NULL!	100000	3	3	1	28	#NULL!	#NULL!	1	1	0	0	0	0	0	0	0	0	0	0	0	0	0	0	0	0		#NULL!	0	0	0	0	0	0
984	538	2		0	5	8	1944	75	3	#NULL!	7	99	99	9998	60	4	3000000	3	3	1	56	#NULL!	#NULL!	1	1	0	0	0	0	0	0	0	0	0	0	0	0	0	0	0	0		#NULL!	0	0	0	0	0	0
985	381	3		1	6	1	1993	26	4	#NULL!	4	#NULL!	#NULL!	#NULL!	#NULL!	#NULL!	5000000	3	3	0	#NULL!	1	15	4	1	0	0	0	1	1	0	0	0	0	0	1	0	0	0	0	0		#NULL!	0	0	0	0	0	0
986	177	4		0	25	5	1951	68	3	#NULL!	2	#NULL!	#NULL!	#NULL!	#NULL!	#NULL!	300000	3	3	1	45	#NULL!	#NULL!	2	1	0	0	0	0	0	0	0	0	0	0	1	0	0	0	0	0		#NULL!	0	0	0	0	0	0
988	379	3		1	26	11	1977	42	2	#NULL!	2	#NULL!	#NULL!	#NULL!	#NULL!	#NULL!	300000	3	3	1	3	#NULL!	#NULL!	1	0	0	1	0	0	0	0	0	0	0	0	0	0	0	0	0	0		#NULL!	0	0	0	0	0	0
989	543	3		1	10	11	1987	32	2	#NULL!	2	#NULL!	#NULL!	#NULL!	#NULL!	#NULL!	200000	3	3	1	30	#NULL!	#NULL!	5	1	1	0	0	0	0	0	0	0	0	3	0	0	0	0	0	0		#NULL!	0	0	0	0	0	0
990	515	2		0	21	3	1957	62	2	#NULL!	2	#NULL!	#NULL!	#NULL!	#NULL!	#NULL!	1500000	3	3	1	43	#NULL!	#NULL!	3	1	0	1	0	0	0	0	0	0	0	1	0	0	0	0	0	0		#NULL!	0	0	1	0	0	0
992	516	3		1	30	8	1988	31	4	#NULL!	5	#NULL!	#NULL!	#NULL!	#NULL!	#NULL!	6000000	3	3	0	#NULL!	25	30	3	1	0	0	0	0	0	0	0	0	0	1	1	0	0	0	0	0		#NULL!	0	0	0	0	0	0
999	170	4		0	18	6	1988	31	2	#NULL!	2	#NULL!	#NULL!	#NULL!	#NULL!	#NULL!	5000000	3	3	1	31	#NULL!	#NULL!	1	0	1	0	0	0	0	0	0	0	0	0	0	0	0	0	0	0		#NULL!	0	0	0	0	0	0
1000	400	1		1	26	8	1944	75	2	#NULL!	3	#NULL!	#NULL!	#NULL!	#NULL!	#NULL!	2000000	1	1	1	50	#NULL!	#NULL!	1	1	0	0	0	0	0	0	0	0	0	0	0	0	0	0	0	0		#NULL!	0	0	0	0	0	0
1001	448	1		1	3	3	1964	55	3	#NULL!	3	#NULL!	#NULL!	#NULL!	#NULL!	#NULL!	3000000	3	3	1	31	#NULL!	#NULL!	2	1	0	0	0	0	0	0	0	0	0	0	1	0	0	0	0	0		#NULL!	0	0	0	0	0	0
1002	451	1		1	12	5	1978	41	2	#NULL!	2	#NULL!	#NULL!	#NULL!	#NULL!	#NULL!	4000000	3	3	1	20	#NULL!	#NULL!	1	1	0	0	0	0	0	0	0	0	0	0	0	0	0	0	0	0		#NULL!	0	0	0	0	0	0
1003	206	1		1	1	1	1959	60	2	#NULL!	2	#NULL!	#NULL!	#NULL!	#NULL!	#NULL!	2500000	3	3	1	40	#NULL!	#NULL!	2	1	0	0	0	0	0	0	0	0	0	0	1	0	0	0	0	0		#NULL!	0	0	0	0	0	0
1004	448	4		0	23	1	1990	29	3	#NULL!	4	#NULL!	#NULL!	#NULL!	#NULL!	#NULL!	7000000	3	3	1	29	#NULL!	#NULL!	2	0	1	1	0	0	0	0	0	0	0	0	0	0	0	0	0	0		#NULL!	0	0	0	0	0	0
1005	277	4		0	12	2	1984	35	3	#NULL!	2	#NULL!	#NULL!	#NULL!	#NULL!	#NULL!	4000000	3	3	1	39	#NULL!	#NULL!	4	1	1	0	0	0	0	0	0	0	0	1	1	0	0	0	0	0		#NULL!	0	0	0	0	0	0
1006	613	2		0	1	7	1960	59	2	#NULL!	2	#NULL!	#NULL!	#NULL!	#NULL!	#NULL!	2000000	3	3	0	#NULL!	0	#NULL!	4	1	0	0	0	0	0	0	0	0	0	0	1	1	0	1	0	0		#NULL!	0	0	0	0	0	0
1007	613	5		1	25	2	1941	78	3	#NULL!	4	#NULL!	#NULL!	#NULL!	#NULL!	#NULL!	4000000	3	3	0	#NULL!	0.5	2	3	1	0	0	0	0	0	0	0	0	0	0	2	0	0	0	0	0		#NULL!	0	0	0	0	0	0
1008	443	2		0	2	3	1951	68	4	#NULL!	7	99	99	2014	#NULL!	4	4000000	3	3	1	42	#NULL!	#NULL!	1	1	0	0	0	0	0	0	0	0	0	0	0	0	0	0	0	0		#NULL!	0	0	0	0	0	0
1010	273	10		0	8	4	1978	41	2	#NULL!	2	#NULL!	#NULL!	#NULL!	#NULL!	#NULL!	3000000	3	3	0	#NULL!	0.1	3	1	0	0	0	0	0	0	0	0	0	0	1	0	0	0	0	0	0		#NULL!	0	0	0	0	0	0
1011	273	12		1	9	12	1955	64	1	#NULL!	2	#NULL!	#NULL!	#NULL!	#NULL!	#NULL!	1000000	3	3	0	#NULL!	0.5	10	3	1	0	0	0	0	0	0	0	0	0	0	1	0	0	0	0	0		#NULL!	0	0	0	0	0	0
1012	328	2		0	8	9	1933	86	1	#NULL!	2	#NULL!	#NULL!	#NULL!	#NULL!	#NULL!	2000000	3	3	1	60	#NULL!	#NULL!	1	1	0	0	0	0	0	0	0	0	0	0	0	0	0	0	0	0		#NULL!	0	0	0	0	0	0
1013	328	4		0	8	6	1971	48	2	#NULL!	2	#NULL!	#NULL!	#NULL!	#NULL!	#NULL!	2000000	3	3	0	#NULL!	0.05	3	3	1	0	0	0	0	0	0	0	0	0	1	1	0	0	0	0	0		#NULL!	0	0	0	0	0	0
1016	271	3		1	8	4	1994	25	3	#NULL!	3	#NULL!	#NULL!	#NULL!	#NULL!	#NULL!	4500000	3	3	0	#NULL!	1	5	3	1	0	0	0	0	0	0	0	0	0	1	1	0	0	0	0	0		#NULL!	0	0	0	0	0	0
1018	145	2		1	9	8	1953	66	2	#NULL!	2	#NULL!	#NULL!	#NULL!	#NULL!	#NULL!	2000000	3	3	1	40	#NULL!	#NULL!	1	1	0	0	0	0	0	0	0	0	0	0	0	0	0	0	0	0		#NULL!	0	0	0	0	0	0
1019	53	1		1	2	8	1968	51	2	#NULL!	3	#NULL!	#NULL!	#NULL!	#NULL!	#NULL!	4000000	3	3	1	30	#NULL!	#NULL!	4	1	0	0	0	0	0	0	0	0	0	0	1	1	0	1	0	0		#NULL!	0	0	0	0	0	0
1020	255	2		0	1	5	1952	67	1	#NULL!	2	#NULL!	#NULL!	#NULL!	#NULL!	#NULL!	200000	3	3	1	47	#NULL!	#NULL!	1	1	0	0	0	0	0	0	0	0	0	0	0	0	0	0	0	0		#NULL!	0	0	0	0	0	0
1021	38	4		0	26	7	1978	41	3	#NULL!	4	#NULL!	#NULL!	#NULL!	#NULL!	#NULL!	6000000	3	3	0	#NULL!	0.1	3	3	1	0	0	0	0	0	0	0	0	0	1	1	0	0	0	0	0		#NULL!	0	0	0	0	0	0
1022	38	5		1	16	6	1981	38	2	#NULL!	4	#NULL!	#NULL!	#NULL!	#NULL!	#NULL!	5000000	3	3	0	#NULL!	0.1	3	3	1	0	0	0	0	0	0	0	0	0	1	1	0	0	0	0	0		#NULL!	0	0	0	0	0	0
1023	312	1		1	16	4	1961	58	2	#NULL!	2	#NULL!	#NULL!	#NULL!	#NULL!	#NULL!	2000000	3	3	1	37	#NULL!	#NULL!	1	1	0	0	0	0	0	0	0	0	0	0	0	0	0	0	0	0		#NULL!	0	0	0	0	0	0
1024	1108	3		1	21	5	1980	39	2	#NULL!	3	#NULL!	#NULL!	#NULL!	#NULL!	#NULL!	4000000	3	3	0	#NULL!	1	10	3	1	0	0	0	0	0	0	0	0	0	1	1	0	0	0	0	0		#NULL!	0	0	1	0	0	0
1025	440	2		0	1	7	1966	53	2	#NULL!	2	#NULL!	#NULL!	#NULL!	#NULL!	#NULL!	2000000	3	3	1	20	#NULL!	#NULL!	4	1	0	0	0	0	0	0	0	0	0	0	1	1	0	1	0	0		#NULL!	0	0	0	0	0	0
1026	436	4		0	1	2	1983	36	3	#NULL!	4	#NULL!	#NULL!	#NULL!	#NULL!	#NULL!	4000000	3	3	0	#NULL!	1	5	3	1	0	0	0	0	0	0	0	0	0	1	1	0	0	0	0	0		#NULL!	0	0	0	0	0	0
1027	330	4		0	20	4	1981	38	3	#NULL!	4	#NULL!	#NULL!	#NULL!	#NULL!	#NULL!	4000000	3	3	1	30	#NULL!	#NULL!	4	1	1	0	1	0	0	0	1	0	0	0	0	0	0	0	0	0		#NULL!	0	0	0	0	0	0
1028	500	2		0	1	5	1965	54	2	#NULL!	2	#NULL!	#NULL!	#NULL!	#NULL!	#NULL!	2000000	3	3	1	30	#NULL!	#NULL!	2	1	0	0	0	0	0	0	0	0	0	0	1	0	0	0	0	0		#NULL!	0	0	0	0	0	0
1029	283	3		1	99	99	1984	35	3	#NULL!	4	#NULL!	#NULL!	#NULL!	#NULL!	#NULL!	4000000	3	3	1	36	#NULL!	#NULL!	4	1	1	0	0	0	0	0	0	0	0	1	1	0	0	0	0	0		#NULL!	0	0	0	0	0	0
1030	440	4		0	5	6	1992	27	3	#NULL!	4	#NULL!	#NULL!	#NULL!	#NULL!	#NULL!	4000000	3	3	1	#NULL!	#NULL!	#NULL!	4	1	1	1	0	0	0	0	0	0	0	1	0	0	0	0	0	0		#NULL!	0	0	0	0	0	0
1031	1114	5		1	5	2	1984	35	4	#NULL!	5	#NULL!	#NULL!	#NULL!	#NULL!	#NULL!	5000000	3	3	0	#NULL!	0.5	1	4	1	0	0	0	0	0	0	0	0	0	1	1	0	0	0	0	1	BA GIUP VIEC	#NULL!	0	0	0	0	0	0
1032	805	1		1	1	9	1952	67	2	#NULL!	3	#NULL!	#NULL!	#NULL!	#NULL!	#NULL!	2000000	3	3	1	50	#NULL!	#NULL!	3	1	0	0	0	0	0	0	0	0	0	0	0	0	0	2	0	0		#NULL!	0	0	0	0	0	0
1033	578	4		0	31	10	1973	46	3	#NULL!	5	#NULL!	#NULL!	#NULL!	#NULL!	#NULL!	5000000	3	3	1	40	#NULL!	#NULL!	1	0	0	1	0	0	0	0	0	0	0	0	0	0	0	0	0	0		#NULL!	0	0	0	0	0	0
1034	294	3		1	24	2	1977	42	4	#NULL!	5	#NULL!	#NULL!	#NULL!	#NULL!	#NULL!	4000000	3	3	0	#NULL!	0.3	5	3	1	0	0	0	0	0	0	0	0	0	2	0	0	0	0	0	0		#NULL!	0	0	0	0	0	0
1035	295	3		1	24	2	1977	42	4	#NULL!	5	#NULL!	#NULL!	#NULL!	#NULL!	#NULL!	4000000	3	3	0	#NULL!	0.3	5	3	1	0	0	0	0	0	0	0	0	0	2	0	0	0	0	0	0		#NULL!	0	0	0	0	0	0
1036	566	2		0	12	4	1949	70	2	#NULL!	2	#NULL!	#NULL!	#NULL!	#NULL!	#NULL!	200000	3	3	1	54	#NULL!	#NULL!	1	1	0	0	0	0	0	0	0	0	0	0	0	0	0	0	0	0		#NULL!	0	0	0	0	0	0
1037	562	4		0	11	10	1983	36	3	#NULL!	4	#NULL!	#NULL!	#NULL!	#NULL!	#NULL!	5000000	3	3	1	37	#NULL!	#NULL!	3	1	1	1	0	0	0	0	0	0	0	0	0	0	0	0	0	0		#NULL!	0	1	0	0	0	0
1039	52	5		1	1	1	1975	44	2	#NULL!	2	#NULL!	#NULL!	#NULL!	#NULL!	#NULL!	500000	3	3	0	#NULL!	0.01	5	3	1	0	0	0	0	0	0	0	0	0	2	0	0	0	0	0	0		#NULL!	0	0	0	0	0	0
1040	54	9		0	11	2	1973	46	2	#NULL!	2	#NULL!	#NULL!	#NULL!	#NULL!	#NULL!	2000000	3	3	0	#NULL!	0.02	5	3	1	0	0	0	0	0	0	0	0	0	1	1	0	0	0	0	0		#NULL!	0	0	0	0	0	0
1041	249	2		0	5	12	1955	64	2	#NULL!	2	#NULL!	#NULL!	#NULL!	#NULL!	#NULL!	200000	3	3	1	42	#NULL!	#NULL!	1	1	0	0	0	0	0	0	0	0	0	0	0	0	0	0	0	0		#NULL!	0	0	0	0	0	0
1042	682	2		0	20	10	1958	61	4	#NULL!	7	99	12	2016	58	2	13000000	4	3	1	36	#NULL!	#NULL!	4	1	0	0	0	0	0	0	0	0	0	0	1	1	0	1	0	0		#NULL!	0	0	0	0	0	0
1043	568	2		0	10	8	1947	72	3	#NULL!	7	99	99	2007	60	4	8000000	3	3	1	44	#NULL!	#NULL!	5	1	0	0	0	0	0	0	0	0	0	0	1	1	0	2	0	0		#NULL!	0	0	0	0	0	0
1044	703	5		1	26	11	1981	38	3	#NULL!	4	#NULL!	#NULL!	#NULL!	#NULL!	#NULL!	5000000	3	3	1	16	#NULL!	#NULL!	6	0	0	0	0	1	1	0	0	0	0	0	0	1	0	3	0	0		#NULL!	0	0	0	0	0	0
1045	690	14	ME RUOT	1	99	99	1940	79	2	#NULL!	2	#NULL!	#NULL!	#NULL!	#NULL!	#NULL!	1000000	3	3	0	#NULL!	8	60	1	1	0	0	0	0	0	0	0	0	0	0	0	0	0	0	0	0		#NULL!	0	0	0	0	0	0
1046	19	2		0	20	2	1933	86	2	#NULL!	7	99	99	1988	55	4	2800000	3	3	1	50	#NULL!	#NULL!	6	1	0	0	0	0	0	0	0	0	0	0	1	1	0	3	0	0		#NULL!	0	0	0	0	0	0
1047	19	5		1	30	1	1980	39	4	#NULL!	6	#NULL!	#NULL!	#NULL!	#NULL!	#NULL!	3500000	3	3	1	16	#NULL!	#NULL!	6	1	0	0	0	1	1	0	0	0	0	1	2	0	0	0	0	0		#NULL!	0	0	0	0	0	0
1048	711	1		1	3	11	1971	48	4	#NULL!	5	#NULL!	#NULL!	#NULL!	#NULL!	#NULL!	10000000	3	3	1	27	#NULL!	#NULL!	1	1	0	0	0	0	0	0	0	0	0	0	0	0	0	0	0	0		#NULL!	0	0	0	0	0	0
1049	697	3		1	21	7	1991	28	4	#NULL!	6	#NULL!	#NULL!	#NULL!	#NULL!	#NULL!	8500000	3	3	0	#NULL!	100	180	0	#NULL!	#NULL!	#NULL!	#NULL!	#NULL!	#NULL!	#NULL!	#NULL!	#NULL!	#NULL!	#NULL!	#NULL!	#NULL!	#NULL!	#NULL!	#NULL!	#NULL!		#NULL!	0	0	0	0	0	0
1050	569	1		1	19	12	1960	59	2	#NULL!	7	99	4	2002	52	#NULL!	3200000	3	3	1	34	#NULL!	#NULL!	2	1	0	0	0	0	0	0	0	0	0	0	1	0	0	0	0	0		#NULL!	0	0	0	0	0	0
1051	1113	3		1	28	9	1972	47	4	#NULL!	5	#NULL!	#NULL!	#NULL!	#NULL!	#NULL!	4000000	3	3	1	44	#NULL!	#NULL!	3	1	1	0	0	0	0	0	0	0	0	1	0	0	0	0	0	0		#NULL!	0	0	0	0	0	0
1052	697	1		1	18	2	1950	69	4	#NULL!	7	99	6	2005	55	4	4300000	3	3	1	49	#NULL!	#NULL!	1	1	0	0	0	0	0	0	0	0	0	0	0	0	0	0	0	0		#NULL!	0	0	0	0	0	0
1053	698	3		1	16	2	1972	47	3	#NULL!	4	#NULL!	#NULL!	#NULL!	#NULL!	#NULL!	4500000	3	3	0	#NULL!	1	1	1	1	0	0	0	0	0	0	0	0	0	0	0	0	0	0	0	0		#NULL!	0	0	0	0	0	0
1054	698	2		0	20	4	1945	74	3	#NULL!	7	99	1	1987	42	2	6400000	3	3	1	49	#NULL!	#NULL!	1	1	0	0	0	0	0	0	0	0	0	0	0	0	0	0	0	0		#NULL!	0	0	0	0	0	0
1055	696	5		1	10	1	1978	41	2	#NULL!	3	#NULL!	#NULL!	#NULL!	#NULL!	#NULL!	4000000	3	3	1	19	#NULL!	#NULL!	4	1	0	0	0	1	0	0	0	0	0	1	1	0	0	0	0	0		#NULL!	0	0	0	0	0	0
1056	696	2		0	11	11	1972	47	3	#NULL!	3	#NULL!	#NULL!	#NULL!	#NULL!	#NULL!	4000000	3	3	1	47	#NULL!	#NULL!	4	1	1	0	0	0	0	0	0	0	0	1	1	0	0	0	0	0		#NULL!	0	0	0	0	0	0
1057	681	1		1	1	5	1963	56	2	#NULL!	7	99	10	2004	42	4	1900000	3	3	1	18	#NULL!	#NULL!	2	1	0	0	0	0	0	0	0	0	0	0	1	0	0	0	0	0		#NULL!	0	0	0	0	0	0
1058	685	3		1	2	7	1965	54	4	#NULL!	5	#NULL!	#NULL!	#NULL!	#NULL!	#NULL!	5000000	3	3	0	#NULL!	7	60	2	1	0	0	0	0	0	0	0	0	0	1	0	0	0	0	0	0		#NULL!	0	0	0	0	0	0
1059	702	2		0	27	7	1948	71	4	#NULL!	5	#NULL!	#NULL!	#NULL!	#NULL!	#NULL!	10500000	3	3	1	49	#NULL!	#NULL!	1	1	0	0	0	0	0	0	0	0	0	0	0	0	0	0	0	0		#NULL!	0	0	0	0	0	0
1060	701	2		0	12	8	1944	75	4	#NULL!	5	#NULL!	#NULL!	#NULL!	#NULL!	#NULL!	4000000	3	3	1	49	#NULL!	#NULL!	1	1	0	0	0	0	0	0	0	0	0	0	0	0	0	0	0	0		#NULL!	0	0	0	0	0	0
1061	704	4		0	25	10	1982	37	2	#NULL!	6	#NULL!	#NULL!	#NULL!	#NULL!	#NULL!	3000000	3	3	1	37	#NULL!	#NULL!	6	0	1	1	0	0	0	0	1	0	0	0	0	1	0	2	0	0		#NULL!	0	0	0	0	0	0
1062	577	1		0	5	6	1948	71	3	#NULL!	7	99	99	1995	55	4	3000000	3	3	1	39	#NULL!	#NULL!	5	1	0	0	0	0	0	0	0	0	0	0	1	1	0	2	0	0		#NULL!	0	0	0	0	0	0
1063	699	3		1	23	5	1985	34	4	#NULL!	5	#NULL!	#NULL!	#NULL!	#NULL!	#NULL!	4000000	3	3	0	#NULL!	100	120	2	1	0	0	0	0	0	0	0	0	0	1	0	0	0	0	0	0		#NULL!	0	0	0	0	0	0
1064	699	2		0	5	8	1957	62	4	#NULL!	7	1	9	2017	60	4	5000000	3	3	1	35	#NULL!	#NULL!	1	1	0	0	0	0	0	0	0	0	0	0	0	0	0	0	0	0		#NULL!	0	0	0	0	0	0
1065	691	4		0	20	6	1976	43	3	#NULL!	2	#NULL!	#NULL!	#NULL!	#NULL!	#NULL!	5000000	3	3	0	#NULL!	0.5	2	2	1	0	0	0	0	0	0	0	0	0	0	1	0	0	0	0	0		#NULL!	0	0	0	0	0	0
1066	685	3		1	12	7	1971	48	4	#NULL!	5	#NULL!	#NULL!	#NULL!	#NULL!	#NULL!	5000000	3	3	0	#NULL!	5	30	3	1	0	0	0	0	0	0	0	0	0	2	0	0	0	0	0	0		#NULL!	0	0	0	0	0	0
1067	803	4		0	30	4	1972	47	4	#NULL!	5	#NULL!	#NULL!	#NULL!	#NULL!	#NULL!	9000000	3	3	1	48	#NULL!	#NULL!	4	1	1	0	0	0	0	0	0	0	0	1	1	0	0	0	0	0		#NULL!	0	0	0	0	0	0
1068	585	12		1	7	7	1970	49	3	#NULL!	3	#NULL!	#NULL!	#NULL!	#NULL!	#NULL!	4000000	3	3	1	7	#NULL!	#NULL!	2	0	0	0	0	0	0	1	1	0	0	0	0	0	0	0	0	0		#NULL!	0	0	0	0	0	0
1069	583	4		0	3	3	1977	42	4	#NULL!	5	#NULL!	#NULL!	#NULL!	#NULL!	#NULL!	6000000	3	3	0	#NULL!	100	180	3	1	0	0	0	0	0	0	0	0	0	1	1	0	0	0	0	0		#NULL!	0	0	0	0	0	0
1071	691	2		0	8	3	1954	65	3	#NULL!	3	#NULL!	#NULL!	#NULL!	#NULL!	#NULL!	2500000	3	3	1	40	#NULL!	#NULL!	1	1	0	0	0	0	0	0	0	0	0	0	0	0	0	0	0	0		#NULL!	0	0	0	0	0	0
1072	690	2		1	12	3	1979	40	3	#NULL!	3	#NULL!	#NULL!	#NULL!	#NULL!	#NULL!	4000000	3	3	1	13	#NULL!	#NULL!	3	1	0	0	0	0	0	0	0	0	0	2	0	0	0	0	0	0		#NULL!	0	0	0	0	0	0
1073	695	1		1	10	10	1960	59	3	#NULL!	7	99	10	1990	40	4	3000000	3	3	1	42	#NULL!	#NULL!	1	1	0	0	0	0	0	0	0	0	0	0	0	0	0	0	0	0		#NULL!	0	0	0	0	0	0
1074	706	2		1	12	5	1960	59	3	#NULL!	5	#NULL!	#NULL!	#NULL!	#NULL!	#NULL!	6500000	3	3	1	40	#NULL!	#NULL!	4	1	0	0	0	0	0	0	0	0	0	0	1	1	0	1	0	0		#NULL!	0	0	0	0	0	0
1075	709	1		1	1	1	1950	69	2	#NULL!	7	12	4	1994	46	4	3700000	3	3	1	47	#NULL!	#NULL!	1	1	0	0	0	0	0	0	0	0	0	0	0	0	0	0	0	0		#NULL!	0	0	0	0	0	0
1076	708	1		0	11	11	1947	72	2	#NULL!	7	99	1	1991	44	4	3200000	3	3	1	47	#NULL!	#NULL!	1	1	0	0	0	0	0	0	0	0	0	0	0	0	0	0	0	0		#NULL!	0	0	0	0	0	0
1077	290	3		1	26	1	2000	19	4	#NULL!	8	#NULL!	#NULL!	#NULL!	#NULL!	#NULL!	#NULL!	3	3	1	19	#NULL!	#NULL!	2	0	1	0	0	0	0	0	1	0	0	0	0	0	0	0	0	0		#NULL!	0	0	0	0	0	0
1078	681	4		0	14	7	2003	16	3	#NULL!	8	#NULL!	#NULL!	#NULL!	#NULL!	#NULL!	#NULL!	3	3	1	16	#NULL!	#NULL!	2	0	1	1	0	0	0	0	0	0	0	0	0	0	0	0	0	0		#NULL!	0	0	0	0	0	0
1079	1113	6		0	24	9	1969	50	3	#NULL!	5	#NULL!	#NULL!	#NULL!	#NULL!	#NULL!	4000000	3	3	1	10	#NULL!	#NULL!	3	1	0	0	0	1	0	0	0	0	0	1	0	0	0	0	0	0		#NULL!	0	0	0	0	0	0
1080	700	4		0	25	3	1967	52	4	#NULL!	5	#NULL!	#NULL!	#NULL!	#NULL!	#NULL!	10000000	4	3	1	23	#NULL!	#NULL!	5	1	1	1	0	0	0	0	0	0	0	1	1	0	0	0	0	0		#NULL!	0	0	0	0	0	0
1081	622	3		1	11	10	1980	39	2	#NULL!	2	#NULL!	#NULL!	#NULL!	#NULL!	#NULL!	4000000	3	3	0	#NULL!	0.5	5	6	1	0	0	0	1	1	0	0	0	0	2	1	0	0	0	0	0		#NULL!	0	0	0	0	0	0
1082	678	11		0	12	1	1977	42	1	#NULL!	3	#NULL!	#NULL!	#NULL!	#NULL!	#NULL!	3000000	3	3	1	42	#NULL!	#NULL!	6	1	1	0	0	0	0	1	0	0	0	0	3	0	0	0	0	0		#NULL!	0	1	0	0	0	0
1083	482	1		1	16	8	1971	48	2	#NULL!	4	#NULL!	#NULL!	#NULL!	#NULL!	#NULL!	4000000	2	3	1	20	#NULL!	#NULL!	2	1	0	0	0	0	0	0	0	0	0	0	1	0	0	0	0	0		#NULL!	0	0	0	0	0	0
1084	604	4		0	8	4	1984	35	4	#NULL!	2	#NULL!	#NULL!	#NULL!	#NULL!	#NULL!	5000000	3	3	1	35	#NULL!	#NULL!	5	1	1	1	0	0	0	0	0	0	0	2	0	0	0	0	0	0		#NULL!	0	0	0	0	0	0
1085	620	1		1	15	4	1959	60	4	#NULL!	7	1	5	2014	#NULL!	4	6300000	3	3	1	42	#NULL!	#NULL!	2	1	0	0	0	0	0	0	0	0	0	0	0	0	0	1	0	0		#NULL!	0	0	0	0	0	0
1086	603	11		0	15	8	1951	68	2	#NULL!	5	#NULL!	#NULL!	#NULL!	#NULL!	#NULL!	2000000	3	3	0	#NULL!	0.01	4	3	0	0	0	0	0	0	0	0	0	0	0	1	1	0	1	0	0		#NULL!	0	0	0	0	0	0
1087	476	4		0	10	3	1976	43	2	#NULL!	2	#NULL!	#NULL!	#NULL!	#NULL!	#NULL!	1000000	3	3	1	43	#NULL!	#NULL!	5	1	1	1	0	0	0	0	0	0	0	1	1	0	0	0	0	0		#NULL!	0	1	0	0	0	0
1088	474	3		1	99	99	1973	46	4	#NULL!	6	#NULL!	#NULL!	#NULL!	#NULL!	#NULL!	4000000	3	3	0	#NULL!	17	30	3	1	0	0	0	0	0	0	0	0	0	1	1	0	0	0	0	0		#NULL!	0	0	0	0	0	0
1089	470	4		0	20	2	1976	43	1	#NULL!	2	#NULL!	#NULL!	#NULL!	#NULL!	#NULL!	6000000	3	3	1	43	#NULL!	#NULL!	5	1	1	1	0	0	0	0	0	0	0	1	1	0	0	0	0	0		#NULL!	0	0	1	0	0	0
1090	471	1		1	5	3	1967	52	2	#NULL!	3	#NULL!	#NULL!	#NULL!	#NULL!	#NULL!	1000000	3	3	1	30	#NULL!	#NULL!	2	1	0	0	0	0	0	0	0	0	0	0	1	0	0	0	0	0		#NULL!	0	0	0	0	0	0
1091	546	5		1	24	10	1986	33	2	#NULL!	4	#NULL!	#NULL!	#NULL!	#NULL!	#NULL!	5000000	3	3	1	13	#NULL!	#NULL!	7	1	0	0	0	1	1	0	0	0	0	2	1	0	0	0	0	1	CO EM BO CHONG	#NULL!	0	0	0	0	0	0
1092	476	5		1	18	6	1980	39	2	#NULL!	2	#NULL!	#NULL!	#NULL!	#NULL!	#NULL!	2000000	3	3	1	21	#NULL!	#NULL!	5	1	0	0	0	1	1	0	0	0	0	1	1	0	0	0	0	0		#NULL!	0	0	0	1	0	0
1093	547	2		0	21	9	1942	77	3	#NULL!	2	#NULL!	#NULL!	#NULL!	#NULL!	#NULL!	2500000	3	3	1	49	#NULL!	#NULL!	5	1	0	0	0	0	0	0	0	0	0	0	1	1	0	2	0	0		#NULL!	0	0	0	0	0	0
1094	480	1		1	20	6	1954	65	1	#NULL!	2	#NULL!	#NULL!	#NULL!	#NULL!	#NULL!	1200000	3	3	0	#NULL!	45	120	4	0	0	0	0	0	0	0	0	0	0	1	0	0	1	2	0	0		#NULL!	0	1	0	0	0	0
1095	480	6		0	20	9	1986	33	4	#NULL!	5	#NULL!	#NULL!	#NULL!	#NULL!	#NULL!	15000000	3	3	0	#NULL!	45	120	4	1	0	0	0	1	0	0	0	0	0	2	0	0	0	0	0	0		#NULL!	0	0	0	0	0	1
1096	472	3		1	19	4	1981	38	2	#NULL!	3	#NULL!	#NULL!	#NULL!	#NULL!	#NULL!	3000000	3	3	0	#NULL!	1	5	3	1	0	0	0	0	0	0	0	0	0	1	1	0	0	0	0	0		#NULL!	0	0	0	0	0	0
1097	475	1		1	99	99	1940	79	1	#NULL!	2	#NULL!	#NULL!	#NULL!	#NULL!	#NULL!	500000	3	3	1	57	#NULL!	#NULL!	1	1	0	0	0	0	0	0	0	0	0	0	0	0	0	0	0	0		#NULL!	0	0	0	0	0	0
1098	470	3		1	10	8	1968	51	2	#NULL!	2	#NULL!	#NULL!	#NULL!	#NULL!	#NULL!	6000000	3	3	1	51	#NULL!	#NULL!	3	0	1	1	0	0	0	1	0	0	0	0	0	0	0	0	0	0		#NULL!	0	0	1	0	0	0
1099	1111	1		1	26	1	1968	51	2	#NULL!	2	#NULL!	#NULL!	#NULL!	#NULL!	#NULL!	2000000	4	3	1	32	#NULL!	#NULL!	1	1	0	0	0	0	0	0	0	0	0	0	0	0	0	0	0	0		#NULL!	0	0	0	0	0	0
1100	16	5		1	99	99	1973	46	3	#NULL!	4	#NULL!	#NULL!	#NULL!	#NULL!	#NULL!	3500000	3	3	1	15	#NULL!	#NULL!	4	0	0	0	0	1	1	0	0	0	0	0	2	0	0	0	0	0		#NULL!	0	0	0	0	0	0
1101	793	2		0	6	6	1964	55	3	#NULL!	2	#NULL!	#NULL!	#NULL!	#NULL!	#NULL!	3000000	3	3	1	36	#NULL!	#NULL!	6	1	0	0	0	0	0	0	0	0	0	0	1	1	0	3	0	0		#NULL!	0	0	0	0	0	0
1102	797	2		0	21	4	1956	63	3	#NULL!	2	#NULL!	#NULL!	#NULL!	#NULL!	#NULL!	1400000	3	3	1	50	#NULL!	#NULL!	2	1	0	0	0	0	0	0	0	0	0	0	0	0	0	1	0	0		#NULL!	0	0	0	0	0	0
1103	314	1		1	2	8	1965	54	3	#NULL!	4	#NULL!	#NULL!	#NULL!	#NULL!	#NULL!	6000000	3	3	1	33	#NULL!	#NULL!	2	1	0	0	0	0	0	0	0	0	0	0	1	0	0	0	0	0		#NULL!	0	0	0	0	0	0
1104	314	4		0	3	6	1993	26	3	#NULL!	4	#NULL!	#NULL!	#NULL!	#NULL!	#NULL!	6000000	3	3	1	26	#NULL!	#NULL!	2	1	1	0	0	0	0	0	0	0	0	0	0	0	0	0	0	0		#NULL!	0	0	0	0	0	0
1105	793	4		0	5	1	1984	35	3	#NULL!	4	#NULL!	#NULL!	#NULL!	#NULL!	#NULL!	6000000	3	3	1	35	#NULL!	#NULL!	6	1	1	1	0	0	0	0	0	0	0	1	1	0	0	1	0	0		#NULL!	0	0	0	0	0	0
1106	312	3		1	10	7	1984	35	3	#NULL!	4	#NULL!	#NULL!	#NULL!	#NULL!	#NULL!	4500000	3	3	0	#NULL!	0.6	5	3	1	0	0	0	0	0	0	0	0	0	1	1	0	0	0	0	0		#NULL!	0	0	0	1	0	0
1107	797	6		0	20	8	1979	40	3	#NULL!	3	#NULL!	#NULL!	#NULL!	#NULL!	#NULL!	15000000	3	3	0	#NULL!	8	15	4	1	0	0	0	0	0	0	0	0	0	1	1	0	0	0	0	1	NGUOI GIUP VIEC	#NULL!	0	0	0	0	0	0
1108	467	5		1	1	1	1991	28	4	#NULL!	4	#NULL!	#NULL!	#NULL!	#NULL!	#NULL!	5000000	3	3	1	2	#NULL!	#NULL!	4	1	0	0	0	1	1	0	0	0	1	0	0	0	0	0	0	0		#NULL!	0	0	0	0	1	0
1109	466	1		1	1	1	1947	72	1	#NULL!	2	#NULL!	#NULL!	#NULL!	#NULL!	#NULL!	200000	1	1	1	50	#NULL!	#NULL!	2	1	0	0	0	0	0	0	0	0	0	1	0	0	0	0	0	0		#NULL!	0	0	0	0	0	0
1110	630	1		1	8	3	1957	62	2	#NULL!	1	#NULL!	#NULL!	#NULL!	#NULL!	#NULL!	3000000	4	3	1	42	#NULL!	#NULL!	1	1	0	0	0	0	0	0	0	0	0	0	0	0	0	0	0	0		#NULL!	0	0	0	1	1	0
1111	206	4		0	3	12	1993	26	3	#NULL!	4	#NULL!	#NULL!	#NULL!	#NULL!	#NULL!	6000000	3	3	1	#NULL!	#NULL!	#NULL!	2	0	1	1	0	0	0	0	0	0	0	0	0	0	0	0	0	0		#NULL!	0	0	0	0	0	0
1112	630	4		0	23	8	1980	39	4	#NULL!	6	#NULL!	#NULL!	#NULL!	#NULL!	#NULL!	40000000	4	3	0	#NULL!	100	180	2	1	0	0	0	0	0	0	0	0	0	1	0	0	0	0	0	0		#NULL!	0	0	0	0	0	0
1113	460	4		0	20	8	1973	46	2	#NULL!	2	#NULL!	#NULL!	#NULL!	#NULL!	#NULL!	2000000	3	3	1	40	#NULL!	#NULL!	3	1	1	0	0	0	0	0	0	0	0	0	1	0	0	0	0	0		#NULL!	0	0	0	0	0	0
1114	449	2		0	5	8	1958	61	4	#NULL!	7	1	9	2018	60	4	3200000	3	3	1	37	#NULL!	#NULL!	1	1	0	0	0	0	0	0	0	0	0	0	0	0	0	0	0	0		#NULL!	0	0	0	0	0	0
1115	464	1		1	30	11	1952	67	2	#NULL!	2	#NULL!	#NULL!	#NULL!	#NULL!	#NULL!	500000	3	3	1	47	#NULL!	#NULL!	1	1	0	0	0	0	0	0	0	0	0	0	0	0	0	0	0	0		#NULL!	0	0	0	0	0	0
1116	449	3		1	14	11	1983	36	4	#NULL!	3	#NULL!	#NULL!	#NULL!	#NULL!	#NULL!	15000000	3	3	0	#NULL!	150	240	3	1	0	0	0	0	0	0	0	0	0	1	1	0	0	0	0	0		#NULL!	0	0	1	0	0	0
1117	460	5		1	1	1	1974	45	2	#NULL!	2	#NULL!	#NULL!	#NULL!	#NULL!	#NULL!	2000000	3	3	1	2	#NULL!	#NULL!	3	1	0	0	0	1	0	0	0	0	0	0	1	0	0	0	0	0		#NULL!	0	0	0	0	0	0
1118	494	2		0	10	10	1950	69	2	#NULL!	7	99	99	2005	55	1	4000000	3	3	1	42	#NULL!	#NULL!	3	1	0	0	0	0	0	0	0	0	0	2	0	0	0	0	0	0		#NULL!	0	0	0	0	0	0
1119	40	3		1	20	1	1988	31	4	#NULL!	4	#NULL!	#NULL!	#NULL!	#NULL!	#NULL!	5000000	3	3	0	#NULL!	2	10	3	1	0	0	0	0	0	0	0	0	0	1	1	0	0	0	0	0		#NULL!	0	0	0	0	0	0
1120	431	4		0	13	11	1981	38	3	#NULL!	4	#NULL!	#NULL!	#NULL!	#NULL!	#NULL!	5000000	3	3	1	38	#NULL!	#NULL!	4	1	1	0	0	0	0	0	0	0	0	1	1	0	0	0	0	0		#NULL!	0	0	0	0	0	0
1121	326	3		1	28	3	1991	28	5	#NULL!	5	#NULL!	#NULL!	#NULL!	#NULL!	#NULL!	7000000	3	3	0	#NULL!	200	120	0	#NULL!	#NULL!	#NULL!	#NULL!	#NULL!	#NULL!	#NULL!	#NULL!	#NULL!	#NULL!	#NULL!	#NULL!	#NULL!	#NULL!	#NULL!	#NULL!	#NULL!		#NULL!	0	0	1	0	0	0
1122	326	2		0	1	1	1963	56	2	#NULL!	3	#NULL!	#NULL!	#NULL!	#NULL!	#NULL!	7000000	3	3	1	31	#NULL!	#NULL!	2	1	0	0	0	0	0	0	0	0	0	0	1	0	0	0	0	0		#NULL!	0	0	0	0	0	0
1123	626	3		1	22	12	1972	47	2	#NULL!	3	#NULL!	#NULL!	#NULL!	#NULL!	#NULL!	2000000	3	3	0	#NULL!	0.02	#NULL!	2	1	0	0	0	0	0	0	0	0	0	0	1	0	0	0	0	0		#NULL!	0	1	0	0	0	0
1124	886	1		1	30	12	1967	52	2	#NULL!	2	#NULL!	#NULL!	#NULL!	#NULL!	#NULL!	500000	3	3	1	34	#NULL!	#NULL!	1	1	0	0	0	0	0	0	0	0	0	0	0	0	0	0	0	0		#NULL!	0	0	0	0	0	0
1125	885	1		1	3	10	1971	48	2	#NULL!	2	#NULL!	#NULL!	#NULL!	#NULL!	#NULL!	500000	3	3	1	30	#NULL!	#NULL!	2	1	0	0	0	0	0	0	0	0	0	0	1	0	0	0	0	0		#NULL!	0	0	0	0	0	0
1126	564	2		0	20	4	1959	60	2	#NULL!	7	1	5	2019	#NULL!	4	300000	3	3	1	34	#NULL!	#NULL!	4	1	0	0	0	0	0	0	0	0	0	0	1	1	0	1	0	0		#NULL!	0	0	0	0	0	0
1127	885	4		0	26	8	1999	20	3	#NULL!	6	#NULL!	#NULL!	#NULL!	#NULL!	#NULL!	4000000	3	3	1	20	#NULL!	#NULL!	2	0	1	1	0	0	0	0	0	0	0	0	0	0	0	0	0	0		#NULL!	0	1	0	0	0	0
1128	558	5		1	21	9	1986	33	2	#NULL!	4	#NULL!	#NULL!	#NULL!	#NULL!	#NULL!	5000000	3	3	1	7	#NULL!	#NULL!	4	1	0	0	0	1	1	0	0	0	0	0	1	0	0	0	0	0		#NULL!	0	0	0	0	0	0
1129	558	2		0	19	5	1959	60	2	#NULL!	2	#NULL!	#NULL!	#NULL!	#NULL!	#NULL!	300000	3	3	1	35	#NULL!	#NULL!	4	1	0	0	0	0	0	0	0	0	0	0	1	1	0	1	0	0		#NULL!	0	0	0	0	0	0
1130	561	4		0	20	8	1982	37	2	#NULL!	4	#NULL!	#NULL!	#NULL!	#NULL!	#NULL!	6000000	3	3	1	37	#NULL!	#NULL!	5	1	1	1	0	0	0	0	0	0	0	0	2	0	0	0	0	0		#NULL!	0	1	0	0	0	0
1131	882	4		0	16	12	1997	22	3	#NULL!	4	#NULL!	#NULL!	#NULL!	#NULL!	#NULL!	4500000	3	3	1	22	#NULL!	#NULL!	2	0	1	1	0	0	0	0	0	0	0	0	0	0	0	0	0	0		#NULL!	0	0	0	0	0	0
1132	251	3		1	7	7	2002	17	3	#NULL!	8	#NULL!	#NULL!	#NULL!	#NULL!	#NULL!	#NULL!	3	3	1	17	#NULL!	#NULL!	3	1	0	0	0	0	0	0	0	0	0	1	1	0	0	0	0	0		#NULL!	0	0	0	0	0	0
1133	251	2		0	10	10	1973	46	2	#NULL!	2	#NULL!	#NULL!	#NULL!	#NULL!	#NULL!	500000	3	3	1	23	#NULL!	#NULL!	3	1	0	0	0	0	0	0	0	0	0	1	1	0	0	0	0	0		#NULL!	0	0	0	0	0	0
1134	252	4		0	20	4	1970	49	3	#NULL!	4	#NULL!	#NULL!	#NULL!	#NULL!	#NULL!	4000000	3	3	0	#NULL!	0.01	2	3	1	0	0	0	0	0	0	0	0	0	0	2	0	0	0	0	0		#NULL!	0	0	0	0	0	0
1135	552	4		0	6	8	1979	40	2	#NULL!	6	#NULL!	#NULL!	#NULL!	#NULL!	#NULL!	4000000	3	3	1	40	#NULL!	#NULL!	5	1	1	1	0	0	0	0	0	0	0	0	2	0	0	0	0	0		#NULL!	0	0	1	0	0	0
1136	551	1		1	14	4	1951	68	1	#NULL!	2	#NULL!	#NULL!	#NULL!	#NULL!	#NULL!	500000	3	3	1	49	#NULL!	#NULL!	1	1	0	0	0	0	0	0	0	0	0	0	0	0	0	0	0	0		#NULL!	0	0	0	0	0	0
1137	556	1		1	1	1	1956	63	2	#NULL!	2	#NULL!	#NULL!	#NULL!	#NULL!	#NULL!	200000	3	3	1	43	#NULL!	#NULL!	1	1	0	0	0	0	0	0	0	0	0	0	0	0	0	0	0	0		#NULL!	0	0	0	0	0	0
1138	881	2		0	16	6	1942	77	4	#NULL!	7	1	5	1984	#NULL!	4	2200000	3	3	1	54	#NULL!	#NULL!	5	1	0	0	0	0	0	0	0	0	0	0	1	1	0	2	0	0		#NULL!	0	0	0	0	0	0
1139	556	4		0	12	4	1976	43	2	#NULL!	3	#NULL!	#NULL!	#NULL!	#NULL!	#NULL!	3000000	3	3	1	43	#NULL!	#NULL!	6	1	1	1	0	0	0	0	0	0	0	2	1	0	0	0	0	0		#NULL!	0	1	0	0	0	0
1141	884	5		1	15	3	1993	26	4	#NULL!	4	#NULL!	#NULL!	#NULL!	#NULL!	#NULL!	5000000	3	3	1	4	#NULL!	#NULL!	3	1	0	0	0	1	0	0	0	0	0	1	0	0	0	0	0	0		#NULL!	0	0	0	0	0	0
1142	599	5		1	1	1	1983	36	2	#NULL!	3	#NULL!	#NULL!	#NULL!	#NULL!	#NULL!	2000000	3	3	0	#NULL!	0.02	2	4	1	0	0	0	0	0	0	0	0	0	1	2	0	0	0	0	0		#NULL!	0	0	0	0	0	0
1143	616	14	ME DE	1	1	1	1956	63	2	#NULL!	3	#NULL!	#NULL!	#NULL!	#NULL!	#NULL!	4000000	3	3	0	#NULL!	100	180	1	1	0	0	0	0	0	0	0	0	0	0	0	0	0	0	0	0		#NULL!	1	0	0	0	0	0
1144	245	4		0	10	7	1978	41	2	#NULL!	6	#NULL!	#NULL!	#NULL!	#NULL!	#NULL!	5000000	3	2	0	#NULL!	0.5	10	5	1	0	0	0	1	1	0	0	0	0	0	2	0	0	0	0	0		#NULL!	0	0	0	0	0	0
1145	254	5		1	6	10	1995	24	3	#NULL!	4	#NULL!	#NULL!	#NULL!	#NULL!	#NULL!	4000000	3	3	1	3	#NULL!	#NULL!	6	0	0	0	1	1	0	0	0	0	0	0	0	0	0	4	0	0		#NULL!	0	0	0	1	0	0
1146	254	1		1	15	1	1959	60	2	#NULL!	2	#NULL!	#NULL!	#NULL!	#NULL!	#NULL!	300000	3	3	1	40	#NULL!	#NULL!	6	1	0	0	0	0	0	0	0	0	0	0	0	1	0	4	0	0		#NULL!	0	0	0	0	0	0
1147	245	2		0	1	1	1954	65	1	#NULL!	3	#NULL!	#NULL!	#NULL!	#NULL!	#NULL!	5000000	3	3	1	46	#NULL!	#NULL!	3	1	0	0	0	0	0	0	0	0	0	0	0	0	0	2	0	0		#NULL!	0	0	0	0	0	0
1148	663	3		1	24	8	1987	32	3	#NULL!	4	#NULL!	#NULL!	#NULL!	#NULL!	#NULL!	4000000	3	3	0	#NULL!	0.02	5	5	1	0	0	0	1	1	0	0	0	0	2	0	0	0	0	0	0		#NULL!	0	0	0	0	0	0
1149	663	5		1	17	8	1980	39	2	#NULL!	4	#NULL!	#NULL!	#NULL!	#NULL!	#NULL!	4000000	3	3	1	17	#NULL!	#NULL!	6	1	0	0	0	1	0	0	0	0	0	1	2	0	0	0	0	0		#NULL!	0	0	0	0	0	0
1150	50	12		1	15	4	1959	60	2	#NULL!	2	#NULL!	#NULL!	#NULL!	#NULL!	#NULL!	500000	3	3	0	#NULL!	1	10	6	1	0	0	0	1	0	0	0	0	0	0	1	1	0	2	0	0		#NULL!	0	0	0	0	0	1
1151	50	8		0	99	99	1961	58	2	#NULL!	2	#NULL!	#NULL!	#NULL!	#NULL!	#NULL!	500000	3	3	0	#NULL!	1	10	6	1	1	0	0	0	0	0	0	0	0	0	1	1	0	2	0	0		#NULL!	0	1	0	0	0	0
1152	13	1		1	23	12	1963	56	3	#NULL!	1	#NULL!	#NULL!	#NULL!	#NULL!	#NULL!	500000	3	3	1	37	#NULL!	#NULL!	4	1	0	0	0	0	0	0	0	0	0	1	0	0	1	1	0	0		#NULL!	0	0	0	0	0	0
1153	13	3		1	23	10	1993	26	4	#NULL!	5	#NULL!	#NULL!	#NULL!	#NULL!	#NULL!	8000000	3	3	1	26	#NULL!	#NULL!	4	1	1	1	0	0	0	0	0	0	0	0	1	0	0	0	0	0		#NULL!	0	1	0	0	0	0
1166	277	7		1	17	3	1991	28	3	#NULL!	2	#NULL!	#NULL!	#NULL!	#NULL!	#NULL!	4000000	3	3	1	8	#NULL!	#NULL!	4	1	1	0	0	0	0	0	0	0	0	1	1	0	0	0	0	0		#NULL!	0	0	0	0	0	0
1184	683	3		1	24	5	1988	31	4	#NULL!	5	#NULL!	#NULL!	#NULL!	#NULL!	#NULL!	7000000	3	3	0	#NULL!	100	180	2	1	0	0	0	0	0	0	0	0	0	0	1	0	0	0	0	0		#NULL!	0	0	0	0	0	0
1185	683	1		1	10	1	1960	59	3	#NULL!	6	#NULL!	#NULL!	#NULL!	#NULL!	#NULL!	10000000	3	3	1	33	#NULL!	#NULL!	1	1	0	0	0	0	0	0	0	0	0	0	0	0	0	0	0	0		#NULL!	0	0	0	0	0	0
1186	884	3		1	25	12	1965	54	2	#NULL!	2	#NULL!	#NULL!	#NULL!	#NULL!	#NULL!	500000	3	3	0	#NULL!	0.05	5	4	0	0	0	0	0	0	0	0	0	0	0	1	1	0	2	0	0		#NULL!	0	0	0	0	0	0
1187	22	4		0	1	3	1973	46	3	#NULL!	6	#NULL!	#NULL!	#NULL!	#NULL!	#NULL!	12000000	3	3	1	46	#NULL!	#NULL!	6	1	1	1	0	0	0	0	0	0	0	2	1	0	0	0	0	0		#NULL!	0	0	0	0	0	0
1188	22	1		1	29	9	1945	74	2	#NULL!	7	99	99	2000	55	4	3500000	3	3	1	55	#NULL!	#NULL!	6	1	0	0	0	0	0	0	0	0	0	0	1	1	0	3	0	0		#NULL!	0	0	0	0	0	0
1189	296	2		0	23	6	1961	58	4	#NULL!	5	#NULL!	#NULL!	#NULL!	#NULL!	#NULL!	10000000	3	3	1	33	#NULL!	#NULL!	1	1	0	0	0	0	0	0	0	0	0	0	0	0	0	0	0	0		#NULL!	0	0	0	0	0	0
1190	292	4		0	3	5	1970	49	4	#NULL!	5	#NULL!	#NULL!	#NULL!	#NULL!	#NULL!	9000000	3	3	1	28	#NULL!	#NULL!	6	1	1	1	0	0	0	0	0	0	0	1	2	0	0	0	0	0		#NULL!	0	0	0	0	0	0
1191	707	3		1	27	9	1980	39	3	#NULL!	6	#NULL!	#NULL!	#NULL!	#NULL!	#NULL!	3500000	3	3	1	38	#NULL!	#NULL!	5	1	0	0	0	1	1	0	0	0	0	0	2	0	0	0	0	0		#NULL!	0	0	0	0	0	0
1192	785	1		1	20	10	1966	53	3	#NULL!	6	#NULL!	#NULL!	#NULL!	#NULL!	#NULL!	12000000	3	3	1	32	#NULL!	#NULL!	1	1	0	0	0	0	0	0	0	0	0	0	0	0	0	0	0	0		#NULL!	0	0	0	0	0	0
1193	694	12		1	23	3	1959	60	4	#NULL!	7	19	9	2015	55	4	7000000	3	3	0	#NULL!	7	30	5	1	0	0	0	0	0	0	0	0	0	2	0	0	0	2	0	0		#NULL!	0	0	0	0	0	0
1194	571	4		0	3	11	1971	48	4	#NULL!	5	#NULL!	#NULL!	#NULL!	#NULL!	#NULL!	10000000	3	3	0	#NULL!	6	20	4	1	0	0	0	0	0	0	0	0	0	1	2	0	0	0	0	0		#NULL!	0	0	0	0	0	0
1195	325	1		1	1	1	1967	52	2	#NULL!	3	#NULL!	#NULL!	#NULL!	#NULL!	#NULL!	5000000	3	3	1	31	#NULL!	#NULL!	2	1	0	0	0	0	0	0	0	0	0	0	1	0	0	0	0	0		#NULL!	0	1	1	0	0	0
1196	2	3		1	15	9	1989	30	5	#NULL!	6	#NULL!	#NULL!	#NULL!	#NULL!	#NULL!	7000000	3	3	0	#NULL!	200	120	3	1	0	0	0	0	0	0	0	0	0	1	1	0	0	0	0	0		#NULL!	0	0	0	0	0	0
1197	275	5		1	9	1	1978	41	4	#NULL!	5	#NULL!	#NULL!	#NULL!	#NULL!	#NULL!	7000000	3	3	0	#NULL!	0.15	1	3	1	0	0	0	0	0	0	0	0	0	1	1	0	0	0	0	0		#NULL!	0	0	0	0	0	0
1198	473	3		1	26	10	1975	44	2	#NULL!	3	#NULL!	#NULL!	#NULL!	#NULL!	#NULL!	7000000	4	3	0	#NULL!	0.5	3	3	1	0	0	0	0	0	0	0	0	0	0	2	0	0	0	0	0		#NULL!	0	0	1	0	0	0
1199	588	5		1	12	8	1981	38	2	#NULL!	3	#NULL!	#NULL!	#NULL!	#NULL!	#NULL!	5000000	3	3	1	19	#NULL!	#NULL!	4	1	0	0	0	1	0	0	0	0	0	1	1	0	0	0	0	0		#NULL!	0	0	0	0	0	0
1200	325	4		0	10	4	1993	26	3	#NULL!	3	#NULL!	#NULL!	#NULL!	#NULL!	#NULL!	7000000	3	3	1	26	#NULL!	#NULL!	2	0	1	1	0	0	0	0	0	0	0	0	0	0	0	0	0	0		#NULL!	0	1	0	0	0	0
1216	6	11		0	5	12	1965	54	3	#NULL!	2	#NULL!	#NULL!	#NULL!	#NULL!	#NULL!	1200000	3	3	1	51	#NULL!	#NULL!	4	1	0	0	0	0	0	1	0	0	0	1	1	0	0	0	0	0		#NULL!	0	0	0	0	0	0
1217	7	5		1	20	5	1977	42	1	#NULL!	2	#NULL!	#NULL!	#NULL!	#NULL!	#NULL!	1000000	1	1	0	#NULL!	0.02	2	4	1	0	0	0	0	0	0	0	0	0	1	2	0	0	0	0	0		#NULL!	0	0	0	0	0	0
1218	321	1		1	2	8	1972	47	2	#NULL!	3	#NULL!	#NULL!	#NULL!	#NULL!	#NULL!	7000000	3	3	1	27	#NULL!	#NULL!	3	1	0	0	0	0	0	0	0	0	0	2	0	0	0	0	0	0		#NULL!	0	0	0	0	0	0
1219	252	5		1	20	8	1974	45	3	#NULL!	4	#NULL!	#NULL!	#NULL!	#NULL!	#NULL!	4000000	3	3	0	#NULL!	0.01	2	3	1	0	0	0	0	0	0	0	0	0	0	2	0	0	0	0	0		#NULL!	0	0	0	0	0	0
1220	321	14	ANH TRAI	0	8	2	1952	67	3	#NULL!	7	99	99	2007	#NULL!	4	1700000	3	3	0	#NULL!	1	3	1	1	0	0	0	0	0	0	0	0	0	0	0	0	0	0	0	0		#NULL!	0	0	0	0	0	0
1221	322	1		1	10	2	1949	70	2	#NULL!	7	99	99	1992	#NULL!	4	3300000	3	3	1	47	#NULL!	#NULL!	5	1	0	0	0	0	0	0	0	0	0	1	1	0	0	2	0	0		#NULL!	0	0	0	0	0	0
1222	561	1		1	99	99	1954	65	2	#NULL!	1	#NULL!	#NULL!	#NULL!	#NULL!	#NULL!	300000	3	3	1	43	#NULL!	#NULL!	5	1	0	0	0	0	0	0	0	0	0	0	1	1	0	2	0	0		#NULL!	0	0	0	0	0	0
1223	869	10		0	26	10	1978	41	2	#NULL!	3	#NULL!	#NULL!	#NULL!	#NULL!	#NULL!	5000000	3	3	0	#NULL!	0.01	2	4	1	1	0	0	0	0	0	0	0	0	0	2	0	0	0	0	0		#NULL!	0	1	0	0	0	0
1224	552	2		0	10	10	1945	74	1	#NULL!	2	#NULL!	#NULL!	#NULL!	#NULL!	#NULL!	200000	3	3	1	50	#NULL!	#NULL!	5	1	0	0	0	0	0	0	0	0	0	0	1	1	0	2	0	0		#NULL!	0	0	0	0	0	0
1225	882	1		1	10	8	1976	43	2	#NULL!	3	#NULL!	#NULL!	#NULL!	#NULL!	#NULL!	2000000	3	3	1	23	#NULL!	#NULL!	2	1	0	0	0	0	0	0	0	0	0	0	1	0	0	0	0	0		#NULL!	0	0	0	0	0	0
1226	868	5		1	7	9	1985	34	2	#NULL!	4	#NULL!	#NULL!	#NULL!	#NULL!	#NULL!	4500000	3	2	1	15	#NULL!	#NULL!	4	1	0	0	0	1	0	0	0	0	0	0	2	0	0	0	0	0		#NULL!	0	0	0	0	0	0
1227	887	4		0	20	10	1968	51	2	#NULL!	3	#NULL!	#NULL!	#NULL!	#NULL!	#NULL!	5000000	3	3	0	#NULL!	0.2	10	2	1	0	0	0	0	0	0	0	0	0	0	1	0	0	0	0	0		#NULL!	0	0	0	0	0	0
1228	551	4		0	26	8	1975	44	2	#NULL!	6	#NULL!	#NULL!	#NULL!	#NULL!	#NULL!	5000000	3	3	0	#NULL!	1	15	4	1	0	0	0	0	0	0	0	0	0	2	1	0	0	0	0	0		#NULL!	0	0	0	0	0	0
1229	324	2		0	15	5	1948	71	2	#NULL!	7	99	99	9998	#NULL!	4	4600000	3	3	1	47	#NULL!	#NULL!	5	1	0	0	0	0	0	0	0	0	0	0	1	1	0	2	0	0		#NULL!	0	0	0	0	0	0
1230	323	1		1	11	2	1960	59	2	#NULL!	3	#NULL!	#NULL!	#NULL!	#NULL!	#NULL!	5000000	3	3	1	40	#NULL!	#NULL!	1	1	0	0	0	0	0	0	0	0	0	0	0	0	0	0	0	0		#NULL!	0	0	0	0	0	0
1231	46	2		0	10	12	1951	68	3	#NULL!	2	#NULL!	#NULL!	#NULL!	#NULL!	#NULL!	1000000	3	3	1	45	#NULL!	#NULL!	4	1	0	0	0	0	0	0	0	0	0	0	0	1	0	2	0	0		#NULL!	0	0	0	0	0	0
1232	46	5		1	1	10	1981	38	2	#NULL!	4	#NULL!	#NULL!	#NULL!	#NULL!	#NULL!	3800000	3	3	1	13	#NULL!	#NULL!	4	0	0	0	0	1	1	0	0	0	0	1	1	0	0	0	0	0		#NULL!	0	0	0	0	1	0
1233	616	14	BO DE	0	10	5	1955	64	2	#NULL!	3	#NULL!	#NULL!	#NULL!	#NULL!	#NULL!	6000000	3	3	0	#NULL!	100	180	1	1	0	0	0	0	0	0	0	0	0	0	0	0	0	0	0	0		#NULL!	1	0	0	0	0	0
1234	49	6		0	21	3	1962	57	3	#NULL!	2	#NULL!	#NULL!	#NULL!	#NULL!	#NULL!	5000000	3	3	0	#NULL!	0.15	2	2	1	1	0	0	0	0	0	0	0	0	0	0	0	0	0	0	0		#NULL!	0	1	0	0	0	0
1235	48	3		1	16	12	1983	36	2	#NULL!	4	#NULL!	#NULL!	#NULL!	#NULL!	#NULL!	5000000	3	3	1	37	#NULL!	#NULL!	5	0	1	1	0	0	0	0	1	0	0	0	0	0	0	1	0	1	EM DAU	#NULL!	0	0	0	0	0	0
1236	48	5		1	22	5	1991	28	4	#NULL!	6	#NULL!	#NULL!	#NULL!	#NULL!	#NULL!	6000000	3	3	1	5	#NULL!	#NULL!	5	1	0	0	0	1	1	0	0	1	0	0	1	0	0	0	0	0		#NULL!	0	0	0	0	0	0
1237	5	1		1	12	8	1962	57	2	#NULL!	1	#NULL!	#NULL!	#NULL!	#NULL!	#NULL!	1000000	3	3	1	38	#NULL!	#NULL!	2	1	0	0	0	0	0	0	0	0	0	0	0	0	0	1	0	0		#NULL!	0	0	0	0	0	0
1238	883	3		1	28	6	1974	45	2	#NULL!	4	#NULL!	#NULL!	#NULL!	#NULL!	#NULL!	5000000	3	3	1	45	#NULL!	#NULL!	2	0	1	0	0	0	0	0	0	0	0	0	1	0	0	0	0	0		#NULL!	0	0	0	0	0	0
1239	887	5		1	14	10	1985	34	2	#NULL!	4	#NULL!	#NULL!	#NULL!	#NULL!	#NULL!	5000000	3	3	1	16	#NULL!	#NULL!	6	1	0	0	0	1	0	0	0	1	0	1	2	0	0	0	0	0		#NULL!	0	0	0	0	0	0
1240	886	3		1	5	1	1990	29	4	#NULL!	6	#NULL!	#NULL!	#NULL!	#NULL!	#NULL!	4500000	3	3	0	#NULL!	1.5	10	5	1	0	0	0	1	1	0	0	0	0	1	1	0	0	0	0	0		#NULL!	0	0	0	1	1	0
1256	875	4		1	99	99	1987	32	1	#NULL!	1	#NULL!	#NULL!	#NULL!	#NULL!	#NULL!	1500000	3	3	1	42	#NULL!	#NULL!	6	1	0	0	0	0	0	0	0	0	0	0	1	1	0	3	0	0		#NULL!	0	0	0	0	0	0
1263	564	5		1	17	4	1987	32	3	#NULL!	4	#NULL!	#NULL!	#NULL!	#NULL!	#NULL!	4000000	3	3	1	7	#NULL!	#NULL!	4	1	0	0	0	1	1	0	0	0	0	0	1	0	0	0	0	0		#NULL!	0	0	0	0	0	0
1266	192	3		1	4	7	1980	39	4	#NULL!	5	#NULL!	#NULL!	#NULL!	#NULL!	#NULL!	4500000	3	3	0	#NULL!	100	120	2	0	0	0	0	0	0	0	0	0	0	1	1	0	0	0	0	0		#NULL!	0	0	0	0	0	0
1267	192	1		1	16	6	1957	62	4	#NULL!	7	99	99	2002	#NULL!	4	5000000	3	3	1	#NULL!	#NULL!	#NULL!	1	1	0	0	0	0	0	0	0	0	0	0	0	0	0	0	0	0		#NULL!	0	0	0	0	0	0
1269	499	3		1	22	11	2000	19	3	#NULL!	8	#NULL!	#NULL!	#NULL!	#NULL!	#NULL!	#NULL!	3	3	1	18	#NULL!	#NULL!	3	0	1	1	0	0	0	0	1	0	0	0	0	0	0	0	0	0		#NULL!	0	0	0	0	0	0
1270	190	4		0	11	11	1988	31	4	#NULL!	4	#NULL!	#NULL!	#NULL!	#NULL!	#NULL!	5000000	3	3	1	#NULL!	#NULL!	#NULL!	2	0	1	1	0	0	0	0	0	0	0	0	0	0	0	0	0	0		#NULL!	0	0	0	0	0	0
1271	9	3		1	21	12	1968	51	3	#NULL!	3	#NULL!	#NULL!	#NULL!	#NULL!	#NULL!	4000000	3	3	0	#NULL!	10	30	2	1	0	0	0	0	0	0	0	0	0	0	1	0	0	0	0	0		#NULL!	0	0	0	0	0	0
1272	9	3		1	27	2	1974	45	3	#NULL!	3	#NULL!	#NULL!	#NULL!	#NULL!	#NULL!	4000000	3	3	0	#NULL!	0.01	5	4	1	0	0	0	0	0	0	0	0	0	2	1	0	0	0	0	0		#NULL!	0	0	0	0	0	0
1273	594	5		1	27	11	1981	38	2	#NULL!	1	#NULL!	#NULL!	#NULL!	#NULL!	#NULL!	2000000	3	3	0	#NULL!	1	#NULL!	2	0	0	0	0	0	0	0	0	0	0	2	0	0	0	0	0	0		#NULL!	0	1	1	0	0	0
1274	626	1		1	1	1	1947	72	2	#NULL!	1	#NULL!	#NULL!	#NULL!	#NULL!	#NULL!	1000000	3	3	1	50	#NULL!	#NULL!	6	1	0	0	0	0	0	0	0	0	0	0	1	1	0	3	0	0		#NULL!	0	0	0	0	0	0
1275	7	4		0	5	5	1976	43	2	#NULL!	2	#NULL!	#NULL!	#NULL!	#NULL!	#NULL!	3000000	1	1	0	#NULL!	0.2	2	4	1	0	0	0	0	0	0	0	0	0	1	2	0	0	0	0	0		#NULL!	0	0	0	0	0	0
1276	45	3		1	8	10	1976	43	2	#NULL!	3	#NULL!	#NULL!	#NULL!	#NULL!	#NULL!	1500000	3	3	0	#NULL!	4	10	3	1	0	0	0	0	0	0	0	0	0	0	2	0	0	0	0	0		#NULL!	0	0	0	0	0	0
1277	53	4		0	19	5	1991	28	4	#NULL!	3	#NULL!	#NULL!	#NULL!	#NULL!	#NULL!	5000000	3	3	1	28	#NULL!	#NULL!	4	0	1	1	0	0	0	0	0	0	0	0	0	0	0	1	0	1	CHI DAU	#NULL!	0	0	0	0	0	0
1278	324	4		0	5	3	1983	36	3	#NULL!	2	#NULL!	#NULL!	#NULL!	#NULL!	#NULL!	5000000	3	3	1	36	#NULL!	#NULL!	5	1	1	1	0	0	0	0	0	0	0	1	1	0	0	0	0	0		#NULL!	0	0	1	0	0	0
1279	49	3		1	20	10	1968	51	3	#NULL!	2	#NULL!	#NULL!	#NULL!	#NULL!	#NULL!	2000000	3	3	0	#NULL!	0.15	2	2	1	0	0	0	1	0	0	0	0	0	0	0	0	0	0	0	0		#NULL!	0	0	0	1	0	0
1280	880	1		1	14	2	1970	49	2	#NULL!	3	#NULL!	#NULL!	#NULL!	#NULL!	#NULL!	3000000	3	3	1	30	#NULL!	#NULL!	4	1	0	0	0	0	0	0	0	0	0	1	1	0	0	0	0	1	CHAU CON HANG XOM	#NULL!	0	0	0	0	0	0
1281	600	4		0	20	9	1988	31	3	#NULL!	4	#NULL!	#NULL!	#NULL!	#NULL!	#NULL!	5000000	3	3	1	31	#NULL!	#NULL!	3	0	1	1	0	0	0	0	0	0	0	0	1	0	0	0	0	0		#NULL!	0	0	0	0	0	0
1282	3	3		1	3	6	1993	26	4	#NULL!	6	#NULL!	#NULL!	#NULL!	#NULL!	#NULL!	3500000	3	3	0	#NULL!	35	150	2	1	0	0	0	1	0	0	0	0	0	0	0	0	0	0	0	0		#NULL!	0	0	0	0	0	0
1283	12	2		0	20	9	1964	55	3	#NULL!	6	#NULL!	#NULL!	#NULL!	#NULL!	#NULL!	4000000	3	3	1	29	#NULL!	#NULL!	2	1	0	0	0	0	0	0	0	0	0	0	1	0	0	0	0	0		#NULL!	0	0	0	0	0	0
1284	656	5		1	21	6	1980	39	3	#NULL!	5	#NULL!	#NULL!	#NULL!	#NULL!	#NULL!	4000000	3	3	0	#NULL!	5	10	4	1	0	0	0	1	0	0	0	0	0	2	0	0	0	0	0	0		#NULL!	0	0	0	0	0	0
1285	479	5		1	25	8	1986	33	5	#NULL!	5	#NULL!	#NULL!	#NULL!	#NULL!	#NULL!	6000000	3	3	0	#NULL!	80	120	3	1	0	0	0	0	0	0	0	0	0	2	0	0	0	0	0	0		#NULL!	0	0	0	0	0	0
1286	5	3		1	1	11	1983	36	2	#NULL!	4	#NULL!	#NULL!	#NULL!	#NULL!	#NULL!	6000000	3	3	0	#NULL!	0.3	5	5	1	0	0	0	1	0	0	0	0	0	2	1	0	0	0	0	0		#NULL!	0	0	0	0	0	0
1287	868	12		1	25	6	1958	61	1	#NULL!	2	#NULL!	#NULL!	#NULL!	#NULL!	#NULL!	400000	1	1	0	#NULL!	0.01	2	1	0	0	0	0	0	0	1	0	0	0	0	0	0	0	0	0	0		#NULL!	0	0	0	0	0	0
1288	559	1		1	99	99	1958	61	4	#NULL!	7	99	99	2016	#NULL!	1	2000000	3	3	1	35	#NULL!	#NULL!	3	1	0	0	0	1	1	0	0	0	0	0	0	0	0	0	0	0		#NULL!	0	0	0	1	1	0
1289	559	3		1	23	11	1984	35	3	#NULL!	6	#NULL!	#NULL!	#NULL!	#NULL!	#NULL!	5000000	3	3	0	#NULL!	100	120	3	1	0	0	0	0	0	0	0	0	0	1	1	0	0	0	0	0		#NULL!	0	1	0	0	0	0
1290	869	12		1	99	99	1956	63	1	#NULL!	2	#NULL!	#NULL!	#NULL!	#NULL!	#NULL!	200000	3	3	0	#NULL!	0.01	2	4	0	0	0	0	0	0	0	0	0	0	0	1	1	0	2	0	0		#NULL!	0	0	0	0	0	0
1291	550	4		0	3	11	1965	54	3	#NULL!	7	99	99	2014	#NULL!	1	2900000	3	3	0	#NULL!	0.01	2	1	1	0	0	0	0	0	0	0	0	0	0	0	0	0	0	0	0		#NULL!	0	1	0	0	0	0
1292	550	1		1	99	99	1938	81	1	#NULL!	2	#NULL!	#NULL!	#NULL!	#NULL!	#NULL!	270000	3	3	1	65	#NULL!	#NULL!	1	1	0	0	0	0	0	0	0	0	0	0	0	0	0	0	0	0		#NULL!	0	0	0	0	0	0
1293	881	4		0	12	8	1976	43	2	#NULL!	4	#NULL!	#NULL!	#NULL!	#NULL!	#NULL!	5000000	3	3	1	43	#NULL!	#NULL!	5	1	1	1	0	0	0	0	0	0	0	2	0	0	0	0	0	0		#NULL!	0	0	1	0	0	0
1294	10	2		0	17	10	1952	67	2	#NULL!	7	99	11	1992	#NULL!	2	5000000	3	3	1	33	#NULL!	#NULL!	4	1	0	0	0	0	0	0	0	0	0	0	1	0	0	2	0	0		#NULL!	0	0	0	0	0	0
1295	10	4		0	15	6	1992	27	4	#NULL!	4	#NULL!	#NULL!	#NULL!	#NULL!	#NULL!	4000000	3	3	1	27	#NULL!	#NULL!	4	1	1	0	0	0	0	0	0	0	0	0	0	0	0	2	0	0		#NULL!	0	0	1	0	0	0
1296	637	5		1	1	9	1990	29	4	#NULL!	3	#NULL!	#NULL!	#NULL!	#NULL!	#NULL!	3000000	3	3	1	8	#NULL!	#NULL!	5	1	0	0	0	1	1	0	0	0	0	2	0	0	0	0	0	0		#NULL!	0	0	0	0	0	0
1297	629	2		0	13	7	1946	73	2	#NULL!	7	99	7	2003	57	1	3500000	3	3	1	44	#NULL!	#NULL!	1	1	0	0	0	0	0	0	0	0	0	0	0	0	0	0	0	0		#NULL!	0	1	0	0	0	0
1298	629	3		1	3	6	1977	42	3	#NULL!	4	#NULL!	#NULL!	#NULL!	#NULL!	#NULL!	6000000	3	3	0	#NULL!	0.5	#NULL!	3	1	0	0	0	0	0	0	0	0	0	1	1	0	0	0	0	0		#NULL!	0	0	0	0	0	0
1299	461	2		0	1	1	1956	63	2	#NULL!	2	#NULL!	#NULL!	#NULL!	#NULL!	#NULL!	2500000	3	3	1	42	#NULL!	#NULL!	1	1	0	0	0	0	0	0	0	0	0	0	0	0	0	0	0	0		#NULL!	0	0	0	0	0	0
1300	459	2		0	18	5	1952	67	4	#NULL!	7	99	5	2005	55	#NULL!	4100000	3	3	1	45	#NULL!	#NULL!	5	1	0	0	0	0	0	0	0	0	0	0	1	1	0	2	0	0		#NULL!	0	0	0	0	0	0
1301	41	3		1	25	6	1963	56	3	#NULL!	2	#NULL!	#NULL!	#NULL!	#NULL!	#NULL!	200000	1	1	1	56	#NULL!	#NULL!	8	0	1	0	0	0	0	0	0	0	0	2	2	0	1	2	0	0		#NULL!	0	0	0	0	0	0
1302	211	4		0	14	10	1989	30	3	#NULL!	4	#NULL!	#NULL!	#NULL!	#NULL!	#NULL!	6000000	3	3	1	30	#NULL!	#NULL!	2	0	1	1	0	0	0	0	0	0	0	0	0	0	0	0	0	0		#NULL!	0	0	0	0	0	0
1303	211	2		0	20	6	1960	59	2	#NULL!	2	#NULL!	#NULL!	#NULL!	#NULL!	#NULL!	3000000	3	3	1	35	#NULL!	#NULL!	2	1	0	0	0	0	0	0	0	0	0	0	0	0	0	0	0	0		#NULL!	0	0	0	0	0	0
1304	644	1		1	1	1	1962	57	2	#NULL!	2	#NULL!	#NULL!	#NULL!	#NULL!	#NULL!	500000	3	3	1	38	#NULL!	#NULL!	2	1	0	0	0	0	0	0	0	0	0	0	1	0	0	0	0	0		#NULL!	0	0	0	0	0	0
1305	644	4		0	3	8	1984	35	3	#NULL!	3	#NULL!	#NULL!	#NULL!	#NULL!	#NULL!	15000000	3	3	0	#NULL!	100	150	3	1	0	0	0	0	0	0	0	0	0	0	2	0	0	0	0	0		#NULL!	0	0	0	0	0	0
1306	450	4		0	4	6	1981	38	4	#NULL!	6	#NULL!	#NULL!	#NULL!	#NULL!	#NULL!	10000000	3	3	1	37	#NULL!	#NULL!	5	1	1	1	0	0	0	0	0	0	0	1	1	0	0	0	0	0		#NULL!	0	0	1	0	0	0
1307	795	2		0	20	12	1960	59	1	#NULL!	2	#NULL!	#NULL!	#NULL!	#NULL!	#NULL!	3000000	3	3	1	29	#NULL!	#NULL!	2	1	0	0	0	0	0	0	0	0	0	0	1	0	0	0	0	0		#NULL!	0	0	0	0	0	0
1308	432	1		1	28	10	1976	43	2	#NULL!	2	#NULL!	#NULL!	#NULL!	#NULL!	#NULL!	2000000	3	3	1	19	#NULL!	#NULL!	2	1	0	0	0	0	0	0	0	0	0	0	1	0	0	0	0	0		#NULL!	0	0	0	0	0	0
1309	800	1		1	1	1	1969	50	2	#NULL!	4	#NULL!	#NULL!	#NULL!	#NULL!	#NULL!	4000000	3	3	1	32	#NULL!	#NULL!	4	1	0	0	0	0	0	0	0	0	0	2	1	0	0	0	0	0		#NULL!	0	0	0	0	0	0
1310	800	3		1	15	7	1991	28	4	#NULL!	4	#NULL!	#NULL!	#NULL!	#NULL!	#NULL!	8000000	3	3	0	#NULL!	1	10	2	1	0	0	0	0	0	0	0	0	0	1	0	0	0	0	0	0		#NULL!	0	0	0	0	0	0
1311	456	1		1	8	5	1953	66	2	#NULL!	2	#NULL!	#NULL!	#NULL!	#NULL!	#NULL!	4000000	3	3	1	41	#NULL!	#NULL!	2	1	0	0	0	0	0	0	0	0	0	0	1	0	0	0	0	0		#NULL!	0	0	0	0	0	0
1312	4	12		1	10	2	1942	77	1	#NULL!	3	#NULL!	#NULL!	#NULL!	#NULL!	#NULL!	1000000	1	1	1	77	#NULL!	#NULL!	1	0	0	0	0	0	0	1	0	0	0	0	0	0	0	0	0	0		#NULL!	0	0	0	0	0	0
1313	608	4		0	4	1	1991	28	3	#NULL!	3	#NULL!	#NULL!	#NULL!	#NULL!	#NULL!	7000000	3	3	1	28	#NULL!	#NULL!	4	1	1	1	0	0	0	0	0	0	0	1	0	0	0	0	0	0		#NULL!	0	0	0	0	0	0
1314	611	1		1	10	8	1960	59	2	#NULL!	1	#NULL!	#NULL!	#NULL!	#NULL!	#NULL!	2000000	3	3	1	37	#NULL!	#NULL!	4	1	0	0	0	0	0	0	0	0	0	0	1	1	0	1	0	0		#NULL!	0	0	0	0	0	0
1315	608	5		1	26	3	1998	21	3	#NULL!	1	#NULL!	#NULL!	#NULL!	#NULL!	#NULL!	3000000	3	3	1	2	#NULL!	#NULL!	4	1	0	0	0	1	1	0	0	0	0	1	0	0	0	0	0	0		#NULL!	0	0	0	0	0	0
1316	609	4		0	27	10	1992	27	2	#NULL!	3	#NULL!	#NULL!	#NULL!	#NULL!	#NULL!	7000000	3	3	1	27	#NULL!	#NULL!	4	1	1	1	0	0	0	0	0	0	0	0	1	0	0	0	0	0		#NULL!	0	0	0	0	0	0
1317	595	2		0	20	4	1956	63	2	#NULL!	3	#NULL!	#NULL!	#NULL!	#NULL!	#NULL!	1000000	3	3	1	45	#NULL!	#NULL!	5	1	0	0	0	0	0	0	0	0	0	0	1	1	0	2	0	0		#NULL!	0	0	0	0	0	0
1318	1	3		1	19	8	1986	33	4	#NULL!	6	#NULL!	#NULL!	#NULL!	#NULL!	#NULL!	5000000	3	3	0	#NULL!	0.2	2	3	1	0	0	0	0	0	0	0	0	0	0	2	0	0	0	0	0		#NULL!	0	0	0	0	0	0
1319	607	5		1	11	11	1981	38	4	#NULL!	5	#NULL!	#NULL!	#NULL!	#NULL!	#NULL!	4000000	3	3	1	16	#NULL!	#NULL!	6	1	0	0	0	1	1	0	0	0	0	1	2	0	0	0	0	0		#NULL!	0	0	0	0	0	0
1320	609	5		1	3	10	1993	26	4	#NULL!	3	#NULL!	#NULL!	#NULL!	#NULL!	#NULL!	2000000	3	3	1	3	#NULL!	#NULL!	4	1	0	0	0	1	1	0	0	0	0	0	1	0	0	0	0	0		#NULL!	0	0	0	0	0	0
1321	554	5		1	28	10	1979	40	2	#NULL!	3	#NULL!	#NULL!	#NULL!	#NULL!	#NULL!	12000000	4	3	0	#NULL!	0.2	5	3	1	0	0	0	0	0	0	0	0	1	1	0	0	0	0	0	0		#NULL!	0	0	0	0	0	0
1322	554	3		0	26	7	1974	45	3	#NULL!	3	#NULL!	#NULL!	#NULL!	#NULL!	#NULL!	15000000	4	3	0	#NULL!	0.2	5	4	1	0	0	0	0	0	0	0	0	0	1	1	0	0	0	0	0		#NULL!	0	0	0	0	0	0
1323	553	9		1	1	1	1961	58	3	#NULL!	7	99	99	2010	49	3	4000000	3	3	0	#NULL!	1	10	4	0	0	0	0	0	0	0	0	0	0	1	1	1	0	1	0	0		#NULL!	0	0	0	0	0	0
1324	553	9		0	28	6	2004	15	2	#NULL!	8	#NULL!	#NULL!	#NULL!	#NULL!	#NULL!	#NULL!	3	3	0	#NULL!	0.5	10	3	0	1	1	0	0	0	0	1	0	0	0	0	0	0	0	0	0		#NULL!	0	0	0	0	0	0
1325	677	1		1	1	1	1953	66	1	#NULL!	2	#NULL!	#NULL!	#NULL!	#NULL!	#NULL!	500000	3	3	1	41	#NULL!	#NULL!	1	1	0	0	0	0	0	0	0	0	0	0	0	0	0	0	0	0		#NULL!	0	0	0	0	0	0
1326	873	3		1	26	2	1985	34	5	#NULL!	5	#NULL!	#NULL!	#NULL!	#NULL!	#NULL!	10000000	3	3	0	#NULL!	1	10	3	1	0	0	0	0	0	0	0	0	0	1	1	0	0	0	0	0		#NULL!	0	0	0	0	0	0
1327	43	5		1	20	5	1976	43	3	#NULL!	3	#NULL!	#NULL!	#NULL!	#NULL!	#NULL!	6000000	3	3	0	#NULL!	0.5	5	3	1	0	0	0	0	0	0	0	0	0	1	1	0	0	0	0	0		#NULL!	0	0	0	0	0	0
1328	43	10		0	15	7	1979	40	2	#NULL!	3	#NULL!	#NULL!	#NULL!	#NULL!	#NULL!	8000000	3	3	0	#NULL!	0.2	5	3	1	0	0	0	0	0	0	0	0	0	1	1	0	0	0	0	0		#NULL!	0	1	0	0	0	0
1329	795	4		0	16	12	1988	31	4	#NULL!	3	#NULL!	#NULL!	#NULL!	#NULL!	#NULL!	8000000	3	3	1	31	#NULL!	#NULL!	2	0	1	1	0	0	0	0	0	0	0	0	0	0	0	0	0	0		#NULL!	0	0	0	0	0	0
1330	461	4		0	4	7	1981	38	4	#NULL!	5	#NULL!	#NULL!	#NULL!	#NULL!	#NULL!	10000000	4	3	0	#NULL!	1	10	3	1	0	0	0	0	0	0	0	0	0	0	2	0	0	0	0	0		#NULL!	0	0	0	0	0	0
1331	310	11		0	8	7	1969	50	3	#NULL!	4	#NULL!	#NULL!	#NULL!	#NULL!	#NULL!	7000000	3	3	0	#NULL!	1.5	15	3	1	0	0	0	0	0	0	0	0	0	0	2	0	0	0	0	0		#NULL!	0	0	0	0	0	0
1332	310	7		1	2	4	1967	52	2	#NULL!	2	#NULL!	#NULL!	#NULL!	#NULL!	#NULL!	3000000	3	3	0	#NULL!	0.5	8	3	1	0	0	0	0	0	0	0	0	0	1	1	0	0	0	0	0		#NULL!	0	0	0	0	0	0
1333	459	5		1	28	3	1985	34	3	#NULL!	2	#NULL!	#NULL!	#NULL!	#NULL!	#NULL!	3000000	3	3	1	16	#NULL!	#NULL!	5	1	0	0	0	1	1	0	0	0	0	2	0	0	0	0	0	0		#NULL!	0	0	0	0	1	0
1334	450	5		1	20	8	1991	28	4	#NULL!	4	#NULL!	#NULL!	#NULL!	#NULL!	#NULL!	7000000	3	3	1	8	#NULL!	#NULL!	5	1	0	0	0	1	1	0	0	0	0	1	1	0	0	0	0	0		#NULL!	0	0	0	0	1	0
1335	432	4		0	31	8	2005	14	2	#NULL!	8	#NULL!	#NULL!	#NULL!	#NULL!	#NULL!	#NULL!	3	3	1	14	#NULL!	#NULL!	2	0	1	1	0	0	0	0	0	0	0	0	0	0	0	0	0	0		#NULL!	0	1	0	0	0	0
1336	41	10		1	3	9	1989	30	2	#NULL!	4	#NULL!	#NULL!	#NULL!	#NULL!	#NULL!	5000000	2	2	1	30	#NULL!	#NULL!	8	0	1	0	1	0	0	1	2	0	1	1	1	0	0	0	0	0		#NULL!	0	1	0	0	0	0
1337	456	4		0	13	11	1979	40	4	#NULL!	3	#NULL!	#NULL!	#NULL!	#NULL!	#NULL!	10000000	3	3	1	40	#NULL!	#NULL!	2	0	1	1	0	0	0	0	0	0	0	0	0	0	0	0	0	0		#NULL!	0	0	0	0	0	0
1338	39	2		0	15	6	1957	62	1	#NULL!	2	#NULL!	#NULL!	#NULL!	#NULL!	#NULL!	3000000	3	3	1	36	#NULL!	#NULL!	3	1	0	0	0	0	0	0	0	0	0	0	1	1	0	0	0	0		#NULL!	0	0	0	0	0	0
1339	39	5		1	17	2	1999	20	2	#NULL!	4	#NULL!	#NULL!	#NULL!	#NULL!	#NULL!	6000000	3	3	1	3	#NULL!	#NULL!	3	1	0	0	0	1	1	0	0	0	0	0	0	0	0	0	0	0		#NULL!	0	0	0	0	0	0
1340	42	1		1	5	9	1965	54	3	#NULL!	4	#NULL!	#NULL!	#NULL!	#NULL!	#NULL!	6000000	3	3	1	36	#NULL!	#NULL!	5	1	0	0	0	0	0	0	0	0	0	0	2	1	0	1	0	0		#NULL!	0	0	0	0	0	0
1341	42	4		0	5	2	1987	32	3	#NULL!	4	#NULL!	#NULL!	#NULL!	#NULL!	#NULL!	12000000	3	3	1	32	#NULL!	#NULL!	5	1	1	1	0	0	0	0	1	0	0	1	0	0	0	0	0	0		#NULL!	0	0	0	0	0	0
1342	637	4		0	20	4	1976	43	3	#NULL!	3	#NULL!	#NULL!	#NULL!	#NULL!	#NULL!	10000000	3	3	1	43	#NULL!	#NULL!	5	1	1	1	0	0	0	0	0	0	0	2	0	0	0	0	0	0		#NULL!	0	0	0	0	0	0
1343	863	4		0	24	4	1978	41	4	#NULL!	5	#NULL!	#NULL!	#NULL!	#NULL!	#NULL!	8000000	3	3	0	#NULL!	100	120	3	1	0	0	0	0	0	0	0	0	0	1	1	0	0	0	0	0		#NULL!	0	1	0	0	0	0
1344	814	3		1	26	3	1980	39	4	#NULL!	5	#NULL!	#NULL!	#NULL!	#NULL!	#NULL!	7000000	4	3	0	#NULL!	0.5	5	5	1	0	0	0	1	1	0	1	0	0	0	1	0	0	0	0	0		#NULL!	0	0	0	1	0	0
1345	849	4		0	1	2	1980	39	4	#NULL!	3	#NULL!	#NULL!	#NULL!	#NULL!	#NULL!	7000000	3	3	0	#NULL!	0.02	2	3	1	0	0	0	0	0	0	0	0	0	0	2	0	0	0	0	0		#NULL!	0	1	0	0	0	0
1346	846	2		0	18	6	1957	62	3	#NULL!	3	#NULL!	#NULL!	#NULL!	#NULL!	#NULL!	6000000	3	3	1	38	#NULL!	#NULL!	1	1	0	0	0	0	0	0	0	0	0	0	0	0	0	0	0	0		#NULL!	0	0	0	0	0	0
1347	505	5		1	1	4	1991	28	4	#NULL!	5	#NULL!	#NULL!	#NULL!	#NULL!	#NULL!	4000000	3	3	1	4	#NULL!	#NULL!	3	1	0	0	0	1	0	0	0	0	0	0	1	0	0	0	0	0		#NULL!	0	0	0	0	0	0
1348	505	4		0	10	11	1983	36	4	#NULL!	5	#NULL!	#NULL!	#NULL!	#NULL!	#NULL!	7000000	3	3	1	35	#NULL!	#NULL!	3	1	1	0	0	0	0	0	0	0	0	0	1	0	0	0	0	0		#NULL!	0	0	0	0	0	0
1349	848	3		1	7	5	1985	34	4	#NULL!	5	#NULL!	#NULL!	#NULL!	#NULL!	#NULL!	7000000	3	3	0	#NULL!	60	120	4	1	0	0	0	0	0	0	0	0	0	1	2	0	0	0	0	0		#NULL!	0	0	0	0	0	0
1350	850	3		1	7	5	1985	34	4	#NULL!	5	#NULL!	#NULL!	#NULL!	#NULL!	#NULL!	7000000	3	3	0	#NULL!	60	120	4	1	0	0	0	0	0	0	0	0	0	1	2	0	0	0	0	0		#NULL!	0	0	0	0	0	0
1351	850	1		1	20	8	1958	61	2	#NULL!	3	#NULL!	#NULL!	#NULL!	#NULL!	#NULL!	4000000	3	3	1	40	#NULL!	#NULL!	1	1	0	0	0	0	0	0	0	0	0	0	0	0	0	0	0	0		#NULL!	0	0	0	0	0	0
1352	845	1		1	28	10	1961	58	4	#NULL!	7	1	11	2016	#NULL!	#NULL!	5000000	3	3	1	34	#NULL!	#NULL!	1	1	0	0	0	0	0	0	0	0	0	0	0	0	0	0	0	0		#NULL!	0	0	0	0	0	0
1354	851	1		1	7	10	1947	72	2	#NULL!	3	#NULL!	#NULL!	#NULL!	#NULL!	#NULL!	4000000	3	3	1	49	#NULL!	#NULL!	1	1	0	0	0	0	0	0	0	0	0	0	0	0	0	0	0	0		#NULL!	0	0	0	0	0	0
1355	129	4		0	19	5	1972	47	4	#NULL!	5	#NULL!	#NULL!	#NULL!	#NULL!	#NULL!	8000000	3	3	0	#NULL!	0.5	5	4	1	0	0	0	0	0	0	0	0	0	1	2	0	0	0	0	0		#NULL!	0	0	0	0	0	0
1356	818	4		0	5	5	1979	40	2	#NULL!	6	#NULL!	#NULL!	#NULL!	#NULL!	#NULL!	5000000	3	3	1	40	#NULL!	#NULL!	2	0	1	1	0	0	0	0	0	0	0	0	0	0	0	0	0	0		#NULL!	0	0	0	0	0	0
1357	549	4		0	25	5	1974	45	3	#NULL!	4	#NULL!	#NULL!	#NULL!	#NULL!	#NULL!	6000000	3	3	1	45	#NULL!	#NULL!	4	1	1	0	0	0	0	0	0	0	0	1	1	0	0	0	0	0		#NULL!	0	0	0	0	0	0
1358	549	3		1	1	2	1972	47	2	#NULL!	4	#NULL!	#NULL!	#NULL!	#NULL!	#NULL!	4000000	3	3	0	#NULL!	2	15	3	1	0	0	0	0	0	0	0	0	0	1	1	0	0	0	0	0		#NULL!	0	0	0	0	0	0
1359	671	4		0	16	10	1973	46	3	#NULL!	6	#NULL!	#NULL!	#NULL!	#NULL!	#NULL!	5000000	3	3	0	#NULL!	12	20	3	1	0	0	0	0	0	0	0	0	0	0	2	0	0	0	0	0		#NULL!	0	0	0	0	0	0
1360	792	2		0	2	5	1983	36	3	#NULL!	4	#NULL!	#NULL!	#NULL!	#NULL!	#NULL!	8000000	3	3	1	7	#NULL!	#NULL!	3	1	0	0	0	0	0	0	0	0	0	1	1	0	0	0	0	0		#NULL!	0	0	0	0	0	0
1361	880	3		1	20	7	1997	22	4	#NULL!	8	#NULL!	#NULL!	#NULL!	#NULL!	#NULL!	#NULL!	3	3	1	22	#NULL!	#NULL!	4	0	1	1	0	0	0	0	2	0	0	0	0	0	0	0	0	0		#NULL!	0	0	0	0	0	0
1366	660	4		0	17	7	1977	42	3	#NULL!	2	#NULL!	#NULL!	#NULL!	#NULL!	#NULL!	6000000	3	3	0	#NULL!	0.1	2	3	1	0	0	0	0	0	0	0	0	0	0	2	0	0	0	0	0		#NULL!	0	0	0	0	0	0
1367	475	4		0	6	7	1975	44	2	#NULL!	2	#NULL!	#NULL!	#NULL!	#NULL!	#NULL!	7000000	3	3	0	#NULL!	0.5	3	3	1	0	0	0	0	0	0	0	0	0	0	2	0	0	0	0	0		#NULL!	0	1	0	0	0	0
1368	654	4		0	99	99	1973	46	4	#NULL!	5	#NULL!	#NULL!	#NULL!	#NULL!	#NULL!	6000000	3	3	0	#NULL!	200	180	0	#NULL!	#NULL!	#NULL!	#NULL!	#NULL!	#NULL!	#NULL!	#NULL!	#NULL!	#NULL!	#NULL!	#NULL!	#NULL!	#NULL!	#NULL!	#NULL!	#NULL!		#NULL!	0	0	0	0	0	0
1374	861	2		0	18	8	1962	57	2	#NULL!	3	#NULL!	#NULL!	#NULL!	#NULL!	#NULL!	3000000	3	3	1	34	#NULL!	#NULL!	5	1	0	0	0	0	0	0	0	0	0	0	1	1	0	2	0	0		#NULL!	0	0	0	0	0	0
1375	861	4		0	15	7	1987	32	3	#NULL!	3	#NULL!	#NULL!	#NULL!	#NULL!	#NULL!	5000000	3	3	1	32	#NULL!	#NULL!	5	1	1	1	0	0	0	0	0	0	0	1	1	0	0	0	0	0		#NULL!	0	0	0	0	0	0
1376	890	3		1	26	6	1978	41	2	#NULL!	2	#NULL!	#NULL!	#NULL!	#NULL!	#NULL!	2000000	3	3	1	41	#NULL!	#NULL!	3	0	1	0	0	0	0	0	1	0	0	0	1	0	0	0	0	0		#NULL!	0	0	0	0	0	0
1377	890	4		0	8	1	1981	38	2	#NULL!	4	#NULL!	#NULL!	#NULL!	#NULL!	#NULL!	5000000	3	3	1	38	#NULL!	#NULL!	3	0	1	0	0	0	0	1	0	0	0	0	0	0	0	1	0	0		#NULL!	0	0	0	0	0	0
1378	92	4		0	10	10	1971	48	2	#NULL!	3	#NULL!	#NULL!	#NULL!	#NULL!	#NULL!	3000000	3	3	0	#NULL!	0.9	5	4	1	0	0	0	0	0	0	0	0	0	2	1	0	0	0	0	0		#NULL!	0	0	0	0	0	0
1379	91	4		0	10	10	1971	48	2	#NULL!	3	#NULL!	#NULL!	#NULL!	#NULL!	#NULL!	3000000	3	3	0	#NULL!	1	5	4	1	0	0	0	0	0	0	0	0	0	2	1	0	0	0	0	0		#NULL!	0	0	0	0	0	0
1380	900	4		0	4	1	1979	40	4	#NULL!	5	#NULL!	#NULL!	#NULL!	#NULL!	#NULL!	3000000	3	3	1	40	#NULL!	#NULL!	4	1	1	0	0	0	0	0	0	0	0	1	1	0	0	0	0	0		#NULL!	0	0	0	0	0	0
1381	900	5		1	9	10	1986	33	4	#NULL!	5	#NULL!	#NULL!	#NULL!	#NULL!	#NULL!	3500000	3	3	1	12	#NULL!	#NULL!	4	1	0	0	0	1	0	0	0	0	0	1	1	0	0	0	0	0		#NULL!	0	0	0	0	0	0
1382	903	1		1	20	4	1957	62	4	#NULL!	1	#NULL!	#NULL!	#NULL!	#NULL!	#NULL!	2000000	3	3	1	40	#NULL!	#NULL!	3	1	0	0	0	0	0	0	0	0	0	1	0	0	0	1	0	0		#NULL!	0	0	0	0	0	0
1383	903	4		0	5	10	1982	37	4	#NULL!	5	#NULL!	#NULL!	#NULL!	#NULL!	#NULL!	7000000	3	3	0	#NULL!	1	5	4	1	0	0	0	0	0	0	0	0	0	2	1	0	0	0	0	0		#NULL!	0	0	0	0	0	0
1384	905	1		1	4	3	1954	65	4	#NULL!	7	1	4	2009	#NULL!	4	4600000	3	3	1	39	#NULL!	#NULL!	1	1	0	0	0	0	0	0	0	0	0	0	0	0	0	0	0	0		#NULL!	0	0	0	0	0	0
1385	905	4		0	15	10	1983	36	4	#NULL!	5	#NULL!	#NULL!	#NULL!	#NULL!	#NULL!	8000000	3	3	0	#NULL!	#NULL!	#NULL!	3	1	0	0	0	0	0	0	0	0	0	0	2	0	0	0	0	0		#NULL!	0	0	0	0	0	0
1386	754	2		0	24	4	1954	65	2	#NULL!	1	#NULL!	#NULL!	#NULL!	#NULL!	#NULL!	1400000	3	3	1	41	#NULL!	#NULL!	8	1	0	0	0	0	0	0	0	0	0	1	2	1	0	3	0	0		#NULL!	0	0	0	0	0	0
1387	754	5		1	2	1	1984	35	2	#NULL!	3	#NULL!	#NULL!	#NULL!	#NULL!	#NULL!	2000000	3	3	1	10	#NULL!	#NULL!	8	1	0	0	0	1	1	1	1	0	0	0	2	0	0	1	0	0		#NULL!	0	0	0	0	0	0
1388	901	2		0	26	5	1953	66	4	#NULL!	7	26	6	2010	#NULL!	2	2000000	3	3	1	37	#NULL!	#NULL!	4	1	0	0	0	0	0	0	0	0	0	0	1	1	0	1	0	0		#NULL!	0	0	0	0	0	0
1389	901	4		0	1	9	1987	32	2	#NULL!	3	#NULL!	#NULL!	#NULL!	#NULL!	#NULL!	3000000	3	3	0	#NULL!	0.01	2	2	1	0	0	0	0	0	0	0	0	0	0	1	0	0	0	0	0		#NULL!	0	0	0	0	0	0
1390	889	4		0	23	4	1990	29	2	#NULL!	2	#NULL!	#NULL!	#NULL!	#NULL!	#NULL!	3000000	3	3	1	#NULL!	29	#NULL!	2	0	1	1	0	0	0	0	0	0	0	0	0	0	0	0	0	0		#NULL!	0	0	0	0	0	0
1391	90	3		1	99	99	1954	65	2	#NULL!	3	#NULL!	#NULL!	#NULL!	#NULL!	#NULL!	5000000	3	3	0	#NULL!	0.1	5	4	1	0	0	0	0	0	0	0	0	0	1	1	0	0	0	0	0		#NULL!	0	0	0	0	0	0
1392	893	2		0	15	4	1960	59	4	#NULL!	7	15	4	2011	#NULL!	3	5000000	3	3	1	35	#NULL!	#NULL!	3	1	0	0	0	0	0	0	0	0	0	1	1	0	0	0	0	0		#NULL!	0	0	0	0	0	0
1393	893	4		0	20	10	1997	22	4	#NULL!	5	#NULL!	#NULL!	#NULL!	#NULL!	#NULL!	6000000	3	3	1	23	#NULL!	#NULL!	3	0	1	1	0	0	0	1	0	0	0	0	0	0	0	0	0	0		#NULL!	0	0	0	0	0	0
1394	363	3		1	24	7	1988	31	4	#NULL!	0	#NULL!	#NULL!	#NULL!	#NULL!	#NULL!	#NULL!	3	3	1	31	#NULL!	#NULL!	2	0	1	1	0	0	0	0	0	0	0	0	0	0	0	0	0	0		#NULL!	0	0	0	0	0	0
1395	363	4		0	19	1	1980	39	5	#NULL!	5	#NULL!	#NULL!	#NULL!	#NULL!	#NULL!	8700000	3	3	0	#NULL!	26	45	3	1	0	0	0	0	0	0	0	0	0	1	1	0	0	0	0	0		#NULL!	0	0	0	0	0	0
1396	90	4		0	27	1	1962	57	4	#NULL!	3	#NULL!	#NULL!	#NULL!	#NULL!	#NULL!	5000000	3	3	0	#NULL!	1.5	7	1	1	0	0	0	0	0	0	0	0	0	0	0	0	0	0	0	0		#NULL!	0	0	0	0	0	0
1397	369	2		0	20	2	1949	70	2	#NULL!	3	#NULL!	#NULL!	#NULL!	#NULL!	#NULL!	1500000	3	3	1	43	#NULL!	#NULL!	1	1	0	0	0	0	0	0	0	0	0	0	0	0	0	0	0	0		#NULL!	0	0	0	0	0	0
1399	633	3		1	6	5	1998	21	2	#NULL!	4	#NULL!	#NULL!	#NULL!	#NULL!	#NULL!	5000000	3	3	1	21	#NULL!	#NULL!	3	0	1	1	0	0	0	1	0	0	0	0	0	0	0	0	0	0		#NULL!	0	0	0	0	0	0
1400	628	1		1	10	1	1960	59	2	#NULL!	2	#NULL!	#NULL!	#NULL!	#NULL!	#NULL!	1500000	3	3	1	41	#NULL!	#NULL!	4	1	0	0	0	0	0	0	0	0	0	0	3	0	0	0	0	0		#NULL!	0	0	0	0	0	0
1401	628	4		0	3	9	1981	38	2	#NULL!	2	#NULL!	#NULL!	#NULL!	#NULL!	#NULL!	7000000	3	3	1	38	#NULL!	#NULL!	4	0	1	1	0	0	0	0	2	0	0	0	0	0	0	0	0	0		#NULL!	0	0	0	0	0	0
1402	634	4		0	14	9	1971	48	2	#NULL!	5	#NULL!	#NULL!	#NULL!	#NULL!	#NULL!	4500000	3	3	0	#NULL!	0.3	3	3	1	0	0	0	0	0	0	0	0	0	1	1	0	0	0	0	0		#NULL!	0	0	0	0	0	0
1403	684	4		0	2	3	1989	30	5	#NULL!	4	#NULL!	#NULL!	#NULL!	#NULL!	#NULL!	4500000	3	3	0	#NULL!	1	10	3	1	0	0	0	0	0	0	0	0	0	0	2	0	0	0	0	0		#NULL!	0	0	0	0	0	0
1405	98	4		0	20	10	1988	31	4	#NULL!	3	#NULL!	#NULL!	#NULL!	#NULL!	#NULL!	6000000	3	3	0	#NULL!	0.3	5	4	1	0	0	0	0	0	0	0	0	0	1	1	0	0	0	0	1	NGUOI GIUP VIEC	#NULL!	0	0	0	0	0	0
1406	904	2		0	20	3	1948	71	4	#NULL!	7	20	3	2001	#NULL!	4	4000000	3	3	1	44	#NULL!	#NULL!	5	1	0	0	0	0	0	0	0	0	0	1	0	0	1	2	0	0		#NULL!	0	0	0	0	0	0
1407	896	1		1	1	8	1953	66	4	#NULL!	7	28	2	2006	#NULL!	4	4200000	3	3	1	41	#NULL!	#NULL!	2	1	0	0	0	0	0	0	0	0	0	0	1	0	0	0	0	0		#NULL!	0	0	0	0	0	0
1408	369	4		0	99	7	1979	40	4	#NULL!	5	#NULL!	#NULL!	#NULL!	#NULL!	#NULL!	6000000	3	3	0	#NULL!	108	150	3	1	0	0	0	0	0	0	0	0	0	1	1	0	0	0	0	0		#NULL!	0	0	0	0	0	0
1409	894	3		1	18	2	1982	37	3	#NULL!	4	#NULL!	#NULL!	#NULL!	#NULL!	#NULL!	1000000	3	3	1	38	#NULL!	#NULL!	3	0	1	1	0	0	0	0	0	0	0	1	0	0	0	0	0	0		#NULL!	0	0	0	0	0	0
1410	894	2		0	10	10	1939	80	4	#NULL!	7	28	3	1982	#NULL!	4	3200000	3	3	1	43	#NULL!	#NULL!	3	1	0	0	0	0	0	0	0	0	0	1	0	0	0	1	0	0		#NULL!	0	0	0	0	0	0
1411	866	3		1	30	8	1985	34	4	#NULL!	5	#NULL!	#NULL!	#NULL!	#NULL!	#NULL!	8000000	3	3	0	#NULL!	100	210	4	1	0	0	0	0	0	0	0	0	0	1	2	0	0	0	0	0		#NULL!	0	0	0	1	0	0
1412	815	4		0	12	7	1974	45	4	#NULL!	5	#NULL!	#NULL!	#NULL!	#NULL!	#NULL!	5000000	3	3	0	#NULL!	160	180	2	1	0	0	0	0	0	0	0	0	0	0	1	0	0	0	0	0		#NULL!	0	0	0	0	0	0
1413	126	1		1	5	6	1975	44	4	#NULL!	5	#NULL!	#NULL!	#NULL!	#NULL!	#NULL!	6000000	3	3	1	19	#NULL!	#NULL!	2	1	0	0	0	0	0	0	0	0	0	0	1	0	0	0	0	0		#NULL!	0	0	0	0	0	0
1414	852	2		0	2	11	1960	59	2	#NULL!	3	#NULL!	#NULL!	#NULL!	#NULL!	#NULL!	3000000	3	3	1	31	#NULL!	#NULL!	1	1	0	0	0	0	0	0	0	0	0	0	0	0	0	0	0	0		#NULL!	0	0	0	0	0	0
1415	864	4		0	8	9	1984	35	4	#NULL!	5	#NULL!	#NULL!	#NULL!	#NULL!	#NULL!	4500000	3	3	1	12	#NULL!	#NULL!	6	1	1	1	0	0	0	1	0	0	0	1	1	0	0	0	0	0		#NULL!	0	0	0	0	0	1
1416	844	2		0	1	5	1954	65	2	#NULL!	3	#NULL!	#NULL!	#NULL!	#NULL!	#NULL!	6000000	3	3	1	45	#NULL!	#NULL!	1	1	0	0	0	0	0	0	0	0	0	0	0	0	0	0	0	0		#NULL!	0	0	0	0	0	0
1417	844	4		0	1	2	1980	39	4	#NULL!	3	#NULL!	#NULL!	#NULL!	#NULL!	#NULL!	7000000	3	3	0	#NULL!	0.02	2	3	1	0	0	0	0	0	0	0	0	0	0	2	0	0	0	0	0		#NULL!	0	0	1	0	0	0
1418	865	3		1	18	10	1973	46	3	#NULL!	6	#NULL!	#NULL!	#NULL!	#NULL!	#NULL!	10000000	4	3	0	#NULL!	100	180	2	0	0	0	0	0	0	0	0	0	0	1	0	0	0	0	0	0		#NULL!	0	0	0	0	0	0
1419	853	1		1	15	5	1966	53	2	#NULL!	3	#NULL!	#NULL!	#NULL!	#NULL!	#NULL!	3000000	3	3	1	31	#NULL!	#NULL!	1	1	0	0	0	0	0	0	0	0	0	0	0	0	0	0	0	0		#NULL!	0	0	0	0	0	0
1420	607	1		1	1	1	1948	71	2	#NULL!	1	#NULL!	#NULL!	#NULL!	#NULL!	#NULL!	1000000	3	3	1	47	#NULL!	#NULL!	6	1	0	0	0	0	0	0	0	0	0	0	1	1	0	3	0	0		#NULL!	0	0	0	0	0	0
1421	373	4		0	27	7	1976	43	4	#NULL!	5	#NULL!	#NULL!	#NULL!	#NULL!	#NULL!	6000000	3	3	0	#NULL!	1.5	8	3	1	0	0	0	0	0	0	0	0	0	1	1	0	0	0	0	0		#NULL!	0	0	0	0	0	0
[truncated: 419 more columns]
